# Supplementary material for: LAB-Secretome: a genome-scale comparative analysis of the predicted extracellular and surface-associated proteins of Lactic Acid Bacteria
Source: BMC Genomics. 2010 Nov 23;11:651. doi: 10.1186/1471-2164-11-651 (PMC3017865; doi:10.1186/1471-2164-11-651)
Supplement: Additional file 1 — The overview of LAB-Secretome. Sheet S1: an overview of secretomes included in this research; sheet S2: the presence and absence patterns of the LaCOGs in 26 LAB genomes; sheet S3: the ubiquitous LaCOGs; sheet S4: the niche-specific LaCOGs; sheet S5: the species-specific LaCOGs; sheet S6: the ORFans; S7: the proteins with only distant homologs. [file 1471-2164-11-651-S1.XLS]

## Sheet: S1 Summary 
Species	NC number	Total proteins	Extra-cellular	Proteins in LaCOGs	Distant Homologs	ORFans	LaCOGs
Enterococcus_faecalis_V583	NC_004668	3189	281	232	22	27	131
Lactobacillus_acidophilus_NCFM	NC_006814	1834	171	161	2	8	108
Lactobacillus_brevis_ATCC_367	NC_008497	2178	177	154	5	18	113
Lactobacillus_casei_ATCC_334	NC_008502	2693	192	187	3	2	148
Lactobacillus_casei_BL23	NC_010999	2973	205	197	0	8	153
Lactobacillus_delbrueckii_bulgaricus_ATCC11842	NC_008054	1536	112	112	0	0	93
Lactobacillus_delbrueckii_bulgaricus_ATCC_BAA-365	NC_008529	1681	115	113	0	2	94
Lactobacillus_fermentum_IFO_3956	NC_010610	1826	87	79	3	5	68
Lactobacillus_gasseri_ATCC_33323	NC_008530	1733	112	112	0	0	89
Lactobacillus_helveticus_DPC_4571	NC_010080	1597	115	113	0	2	88
Lactobacillus_johnsonii_NCC_533	NC_005362	1799	131	123	2	6	97
Lactobacillus_plantarum_WCFS1	NC_004567	3018	236	209	6	21	131
Lactobacillus_reuteri_F275_JGI	NC_009513	1881	105	103	0	2	86
Lactobacillus_reuteri_F275_Kitasato	NC_010609	1803	105	105	0	0	87
Lactobacillus_sakei_23K	NC_007576	1845	136	114	4	18	80
Lactobacillus_salivarius_UCC118	NC_006529	1973	112	94	5	13	77
Lactococcus_lactis_cremoris_MG1363	NC_009004	2393	160	151	5	4	123
Lactococcus_lactis_cremoris_SK11	NC_008503	2460	159	156	1	2	124
Lactococcus_lactis_lactis_IL1403	NC_002662	2284	171	156	2	13	123
Leuconostoc_citreum_KM20	NC_010471	1784	114	103	4	7	80
Leuconostoc_mesenteroides_ATCC_8293	NC_008496	1964	135	126	3	6	103
Oenococcus_oeni_PSU-1	NC_008528	1665	95	90	0	5	70
Pediococcus_pentosaceus_ATCC_25745	NC_008525	1727	99	89	1	9	79
Streptococcus_thermophilus_CNRZ1066	NC_006449	1872	90	90	0	0	77
Streptococcus_thermophilus_LMD-9	NC_008532	1670	97	94	1	2	84
Streptococcus_thermophilus_LMG_18311	NC_006448	1854	94	94	0	0	81
Total		53232	3606	3357	69	180

## Sheet: S2 Overview distribution
LaCOG	Product	Function category	SCL	#Occurance	Streptococcus_thermophilus_LMG_18311	Lactobacillus_helveticus_DPC_4571	Lactobacillus_fermentum_IFO_3956	Lactobacillus_plantarum_WCFS1	Pediococcus_pentosaceus_ATCC_25745	Streptococcus_thermophilus_CNRZ1066	Lactobacillus_casei_BL23	Enterococcus_faecalis_V583	Lactobacillus_sakei_23K	Lactobacillus_johnsonii_NCC_533	Lactobacillus_delbrueckii_bulgaricus_ATCC_BAA-365	Lactobacillus_reuteri_F275_JGI	Lactobacillus_reuteri_F275_Kitasato	Lactococcus_lactis_cremoris_SK11	Lactococcus_lactis_lactis_IL1403	Lactobacillus_casei_ATCC_334	Leuconostoc_mesenteroides_ATCC_8293	Leuconostoc_citreum_KM20	Lactococcus_lactis_cremoris_MG1363	Lactobacillus_salivarius_UCC118	Lactobacillus_acidophilus_NCFM	Oenococcus_oeni_PSU-1	Lactobacillus_gasseri_ATCC_33323	Lactobacillus_brevis_ATCC_367	Lactobacillus_delbrueckii_bulgaricus_ATCC11842	Streptococcus_thermophilus_LMD-9
LaCOG00012	beta-lactamase class A,	cell-wall turnover	N-terminally anchored	6	+	-	-	-	-	+	-	-	-	-	-	-	-	+	+	-	-	-	+	-	-	-	-	-	-	+
LaCOG00047	bacteriocin ABC transporter, accessory protein, bacteriocin ABC transporter, permease	transport	N-terminally anchored	12	+	-	-	+	-	+	+	-	-	+	-	-	-	+	+	+	+	-	-	+	+	-	-	-	-	+
LaCOG00059	polysaccharide deacetylase, intercellular adhesion protein	enzyme	N-terminally anchored	9	+	-	-	+	-	+	-	-	-	-	-	-	-	+	+	-	-	-	+	+	-	-	-	+	-	+
LaCOG00073	hydrolase of the alpha/beta superfamily,	enzyme	N-terminally anchored	23	-	+	+	+	+	-	+	+	+	+	+	+	+	+	+	+	+	+	+	+	+	+	+	+	+	-
LaCOG00092	collagen-binding protein, cell-surface protein	binding proteins	Secreted, LPxTG Cell-wall anchored	11	-	-	-	+	+	-	+	+	+	-	-	-	-	+	+	+	-	-	+	-	-	+	-	+	-	-
LaCOG00097	DNA-entry nuclease,	competence	N-terminally anchored	25	+	+	+	+	+	+	+	+	+	+	+	+	+	+	+	+	+	+	+	+	+	-	+	+	+	+
LaCOG00147	glycerophosphoryl diester phosphodiesterase,	cell-wall turnover	variable	4	-	-	-	-	-	-	-	-	-	-	+	-	-	-	+	-	+	-	-	-	-	-	-	-	+	-
LaCOG00186	N-acetylglucosaminidase, muramidase	cell-wall turnover	Secreted	19	+	+	+	+	-	+	-	+	+	+	+	+	+	+	+	-	-	-	+	-	+	-	+	+	+	+
LaCOG00196	polysaccharide deacetylase, xylanase/chitin deacetylase, peptidoglycan GlcNAc deacetylase	enzyme	variable	10	+	-	-	-	-	+	+	+	+	-	-	-	-	+	+	+	-	-	+	-	-	-	-	+	-	-
LaCOG00209	phosphonate ABC transporter substrate binding protein,	transport	Lipid anchored	12	-	+	-	+	-	-	+	-	-	+	+	-	-	-	+	+	-	+	+	-	+	-	+	-	+	-
LaCOG00213	cyclo-nucleotide phosphodiesterase,	enzyme	LPxTG Cell-wall anchored	3	+	-	-	-	-	+	-	-	-	-	-	-	-	-	-	-	-	-	-	-	-	-	-	-	-	+
LaCOG00226	ABC transporter substrate binding protein, amino acid ABC transporter ABC-type metal ion transport system	transport	variable	26	+	+	+	+	+	+	+	+	+	+	+	+	+	+	+	+	+	+	+	+	+	+	+	+	+	+
LaCOG00235	ferrichrome ABC transporter substrate-binding protein, ABC-type Fe3+-hydroxamate transport system periplasmic component	transport	Lipid anchored	9	+	-	-	+	-	+	-	+	+	-	-	-	-	+	+	-	-	-	+	-	-	-	-	-	-	+
LaCOG00243	penicillin-binding protein 2B, cell division protein FtsI/penicillin-binding protein 2	cell-wall turnover	N-terminally anchored	26	+	+	+	+	+	+	+	+	+	+	+	+	+	+	+	+	+	+	+	+	+	+	+	+	+	+
LaCOG00248	ABC-type oligopeptide transport system periplasmic component, peptide binding protein	transport	Lipid anchored	21	+	+	-	+	+	+	+	+	+	-	+	-	-	+	+	+	+	+	+	+	+	+	-	+	+	+
LaCOG00267	peptidyl-prolyl cis-trans isomerase cyclophilin family,	enzyme	N-terminally anchored	9	+	-	-	-	-	+	-	+	-	-	-	-	-	+	+	-	+	+	+	-	-	-	-	-	-	+
LaCOG00280	penicillin-binding protein 1B, membrane carboxypeptidase	cell-wall turnover	N-terminally anchored	12	+	-	-	-	-	+	+	+	+	+	-	-	-	+	+	+	-	-	+	-	-	-	+	-	-	+
LaCOG00320	transcriptional regulator LytR family,	signalling/regulation	N-terminally anchored	26	+	+	+	+	+	+	+	+	+	+	+	+	+	+	+	+	+	+	+	+	+	+	+	+	+	+
LaCOG00342	lipase/Acylhydrolase with GDSL-like motif, lysophospholipase L1 related esterase	enzyme	N-terminally anchored	19	+	-	+	+	+	+	+	+	+	-	-	+	+	+	+	+	+	+	+	+	-	+	-	+	-	-
LaCOG00344	hypothetical protein	unknown	N-terminally anchored	20	+	-	+	+	+	+	+	+	+	-	-	+	+	+	+	+	+	+	+	+	-	+	-	+	-	+
LaCOG00354	cell wall-associated hydrolase with YG repeats,	enzyme	N-terminally anchored	4	-	-	-	-	-	-	-	-	-	-	-	-	-	+	+	-	+	-	+	-	-	-	-	-	-	-
LaCOG00356	SCP-like extracellular protein, muramidase	cell-wall turnover	Secreted	2	-	-	-	-	-	-	-	-	-	-	-	-	-	-	-	-	+	+	-	-	-	-	-	-	-	-
LaCOG00358	penicillin-binding protein 1A,	cell-wall turnover	N-terminally anchored	26	+	+	+	+	+	+	+	+	+	+	+	+	+	+	+	+	+	+	+	+	+	+	+	+	+	+
LaCOG00374	amino acid (glutamine arginine) ABC transporter substrate-binding protein,	transport	Lipid anchored	6	+	-	-	-	-	+	-	-	-	-	-	-	-	+	+	-	-	-	+	-	-	-	-	-	-	+
LaCOG00401	putative soluble lytic murein transglycosylase, hypothetical protein RAS-related protein	cell-wall turnover	N-terminally anchored	7	+	-	-	-	-	+	-	+	-	-	-	-	-	+	+	-	-	-	+	-	-	-	-	-	-	+
LaCOG00416	hypothetical protein	unknown	N-terminally anchored	16	+	-	-	+	+	+	+	+	+	-	-	-	-	+	+	+	+	+	+	-	-	+	-	+	-	+
LaCOG00516	hypothetical protein	unknown	Secreted LPxTG Cell-wall anchored	7	-	-	-	-	-	-	+	+	-	-	-	-	-	+	+	+	+	-	+	-	-	-	-	-	-	-
LaCOG00538	hypothetical protein	unknown	N-terminally anchored	1	-	-	-	-	-	-	-	-	-	-	-	-	-	-	-	-	-	-	-	-	-	+	-	-	-	-
LaCOG00588	glycine/betaine ABC transporter substrate binding component,	transport	Multi-transmembrane	5	+	-	+	-	-	+	-	-	-	-	-	+	+	-	-	-	-	-	-	-	-	-	-	-	-	-
LaCOG00589	hypothetical protein	unknown	Secreted LPxTG Cell-wall anchored	4	-	-	-	-	-	-	-	-	-	+	-	-	-	+	+	-	-	-	+	-	-	-	-	-	-	-
LaCOG00602	penicillin-binding protein, cell division protein FtsI/penicillin-binding protein 2	cell-wall turnover	N-terminally anchored	25	+	-	+	+	+	+	+	+	+	+	+	+	+	+	+	+	+	+	+	+	+	+	+	+	+	+
LaCOG00633	hypothetical protein	unknown	Lipid anchored	16	-	-	+	+	+	-	+	+	+	+	-	+	+	+	+	-	-	+	+	+	+	-	+	-	-	-
LaCOG00636	exopolysaccharide biosynthesis protein, N-acetylglucosamine-1-phosphodiester alpha-N-acetylglucosaminidase related protein	EPS biosynthesis	N-terminally anchored	3	-	-	-	-	-	-	-	-	-	-	-	-	-	+	+	-	-	-	+	-	-	-	-	-	-	-
LaCOG00646	cell wall-associated hydrolase, extracellular protein gamma-D-glutamate-meso-diaminopimelate muropeptidase (putative)	cell-wall turnover	Secreted	18	-	+	+	+	-	-	+	-	+	+	+	+	+	+	+	+	+	-	+	-	+	-	+	+	+	-
LaCOG00647	amino acid ABC transporter substrate binding protein,	transport	Lipid anchored	17	+	-	+	+	-	+	+	-	-	-	+	+	+	+	+	+	+	+	+	+	-	-	-	+	-	+
LaCOG00654	endonuclease/exonuclease/phosphatase family protein, metal-dependent hydrolase	enzyme	N-terminally anchored	8	-	-	+	-	-	-	+	+	-	-	-	-	-	+	+	+	-	-	+	-	+	-	-	-	-	-
LaCOG00659	D-alanyl-D-alanine-carboxypeptidase,	cell-wall turnover	N-terminally anchored	11	+	-	-	+	-	+	-	+	-	-	-	-	-	+	+	-	+	+	+	-	-	+	-	-	-	+
LaCOG00663	linoleic acid isomerase , predicted oxidoreductase myosin-crossreactive antigen ortholog	enzyme	N-terminally anchored	10	-	-	-	-	-	-	-	+	-	+	-	+	+	+	+	-	+	-	+	-	+	-	+	-	-	-
LaCOG00748	thiamine biosynthesis lipoprotein,	unknown	Lipid anchored	8	-	-	-	+	-	-	+	+	-	-	-	-	-	+	+	+	-	-	+	-	-	+	-	-	-	-
LaCOG00749	sortase, surface protein transpeptidase	secretion	N-terminally anchored	26	+	+	+	+	+	+	+	+	+	+	+	+	+	+	+	+	+	+	+	+	+	+	+	+	+	+
LaCOG00764	lyzozyme M1 (1 4-beta-N-acetylmuramidase), endolysin putative	cell-wall turnover	N-terminally anchored	9	+	-	-	-	-	+	-	-	-	-	-	-	-	+	+	-	-	-	+	+	-	-	+	+	-	+
LaCOG00790	spermidine/putrescine ABC transporter substrate binding protein,	transport	N-terminally anchored	24	+	+	-	+	-	+	+	+	+	+	+	+	+	+	+	+	+	+	+	+	+	+	+	+	+	+
LaCOG00793	hypothetical protein	unknown	Lipid anchored	13	+	+	-	-	-	+	+	-	-	-	+	+	+	-	+	+	-	-	-	-	+	-	+	-	+	+
LaCOG00850	D-alanyl transfer protein,	cell-wall turnover	N-terminally anchored	26	+	+	+	+	+	+	+	+	+	+	+	+	+	+	+	+	+	+	+	+	+	+	+	+	+	+
LaCOG00885	mucus-binding protein (putative), cell surface protein precursor	binding proteins	Secreted LPxTG Cell-wall anchored	7	-	-	-	+	-	-	+	-	-	-	-	-	-	-	+	+	-	-	-	+	-	+	-	+	-	-
LaCOG00887	metal ABC transporter substrate binding protein,	transport	Lipid anchored	26	+	+	+	+	+	+	+	+	+	+	+	+	+	+	+	+	+	+	+	+	+	+	+	+	+	+
LaCOG00894	hypothetical proteinphage protein	unknown	variable	5	-	-	-	-	+	-	-	+	-	-	-	-	-	+	+	-	-	-	+	-	-	-	-	-	-	-
LaCOG00904	hypothetical protein5-bromo-4-chloroindolyl phosphate hydrolysis protein	unknown	N-terminally anchored	7	-	-	-	-	-	-	+	+	+	-	-	-	-	+	+	+	-	-	+	-	-	-	-	-	-	-
LaCOG00907	hypothetical protein	unknown	N-terminally anchored	8	-	-	-	+	-	-	+	+	-	-	-	-	-	+	+	+	-	-	+	-	-	+	-	-	-	-
LaCOG00915	cell surface protein Csc complex, CscA protein	cell-surface complex	Secreted C-terminally anchored	12	-	-	-	+	+	-	+	+	+	-	-	-	-	+	+	+	+	-	+	+	-	+	-	-	-	-
LACOG00915	cell surface protein, Csc complex CscA protein cell-surface complex	cell-surface complex	Secreted C-terminally anchored	2	-	-	-	-	-	-	-	-	-	-	-	-	-	+	+	-	-	-	-	-	-	-	-	-	-	-
LaCOG00918	N-acetylglucosaminidase, muramidase	cell-wall turnover	N-terminally anchored	25	+	+	+	+	+	+	+	+	+	+	+	+	+	-	+	+	+	+	+	+	+	+	+	+	+	+
LaCOG00935	surface liporotein, ABC-type transport system periplasmic component	unknown	Lipid anchored	16	+	+	-	-	-	+	-	+	-	+	+	-	-	+	+	-	+	+	+	-	+	+	+	-	+	+
LaCOG00942	hypothetical protein	unknown	N-terminally anchored	20	+	-	+	+	+	-	+	+	+	+	-	+	+	+	+	+	+	+	+	+	-	-	+	+	-	+
LaCOG00971	sugar ABC transporter substrate binding protein,	transport	Lipid anchored	13	-	+	-	+	-	-	+	+	-	+	-	-	-	+	+	+	-	+	+	-	+	+	+	-	-	-
LaCOG01031	hydrolase of the alpha/beta superfamily,	enzyme	N-terminally anchored	4	-	-	-	-	-	-	-	+	-	-	-	-	-	+	+	-	-	-	+	-	-	-	-	-	-	-
LaCOG01033	cell surface protein Csc complex, CscC protein	cell-surface complex	N-terminally anchored	4	-	-	-	-	-	-	-	+	-	-	-	-	-	+	+	-	-	-	+	-	-	-	-	-	-	-
LaCOG01034	cell surface protein Csc complex, CscB protein	cell-surface complex	Secreted	11	-	-	-	+	+	-	+	+	+	-	-	-	-	+	+	+	+	-	+	-	-	-	-	+	-	-
LaCOG01072	ABC-type sugar transport system periplasmic component, D-ribose-binding protein	transport	Lipid anchored	8	-	-	-	-	-	-	+	-	-	+	-	-	-	+	+	+	-	-	+	+	+	-	-	-	-	-
LaCOG01094	putative transglycosylase, hypothetical protein	enzyme	Secreted	8	+	-	-	+	+	+	-	-	-	-	-	-	-	+	+	-	-	-	+	-	-	-	-	-	-	+
LaCOG01129	phosphate ABC transporter substrate binding protein,	transport	Lipid anchored	26	+	+	+	+	+	+	+	+	+	+	+	+	+	+	+	+	+	+	+	+	+	+	+	+	+	+
LaCOG01133	peptidylprolyl isomerase,	secretion	Lipid anchored	26	+	+	+	+	+	+	+	+	+	+	+	+	+	+	+	+	+	+	+	+	+	+	+	+	+	+
LaCOG01137	cell surface hydrolase, DUF915 hydrolase family protein	enzyme	variable	24	+	+	+	+	+	+	+	+	+	+	+	+	+	+	+	+	+	+	+	+	+	-	+	+	+	-
LaCOG01138	cell surface hydrolase, alpha/beta hydrolase superfamily protein	enzyme	N-terminally anchored	24	+	+	+	+	+	+	+	-	+	+	+	+	+	+	-	+	+	+	+	+	+	+	+	+	+	+
LaCOG01158	hypothetical protein	unknown	N-terminally anchored	9	-	-	-	+	+	-	+	+	+	-	-	-	-	+	+	+	-	-	+	-	-	-	-	-	-	-
LaCOG01177	DNA uptake protein related DNA-binding protein, ComE operon protein 1 DNA receptor	competence	N-terminally anchored	26	+	+	+	+	+	+	+	+	+	+	+	+	+	+	+	+	+	+	+	+	+	+	+	+	+	+
LaCOG01216	hypothetical protein	unknown	Lipid anchored	3	-	-	-	-	-	-	-	-	-	-	-	-	-	+	+	-	-	-	+	-	-	-	-	-	-	-
LaCOG01219	hypothetical protein	unknown	N-terminally anchored	26	+	+	+	+	+	+	+	+	+	+	+	+	+	+	+	+	+	+	+	+	+	+	+	+	+	+
LaCOG01276	hypothetical protein	unknown	N-terminally anchored	11	-	+	-	+	+	-	-	-	-	+	-	+	+	-	-	-	+	-	-	+	+	-	+	+	-	-
LaCOG01277	cysteine, histidine-dependent amidohydrolases/peptidase, surface antigen	enzyme	N-terminally anchored	4	-	-	-	-	-	-	-	+	-	-	-	-	-	-	-	-	+	+	+	-	-	-	-	-	-	-
LaCOG01300	chitin binding protein,	binding proteins	Secreted	6	-	-	-	+	-	-	-	+	+	-	-	-	-	+	+	-	-	-	+	-	-	-	-	-	-	-
LaCOG01352	rhodanese-related sulfurtransferase,	enzyme	N-terminally anchored	22	-	+	+	+	+	-	+	+	+	+	+	+	+	+	+	+	+	+	+	+	+	-	+	+	+	-
LaCOG01366	adherence protein (putative), von Willebrand factor (vWF) domain containing protein	binding proteins	Secreted LPxTG Cell-wall anchored	6	-	-	-	-	-	-	+	+	-	-	-	-	-	-	+	+	+	-	+	-	-	-	-	-	-	-
LaCOG01373	amino acid ABC transporter substrate binding protein,	transport	Lipid anchored	6	-	-	+	-	-	-	+	-	-	-	-	-	-	+	+	-	+	-	+	-	-	-	-	-	-	-
LaCOG01397	hypothetical protein	unknown	Lipid anchored	3	-	-	-	-	-	-	-	-	-	-	-	-	-	+	+	-	-	-	+	-	-	-	-	-	-	-
LaCOG01419	penicillin-binding protein 2A,	cell-wall turnover	N-terminally anchored	26	+	+	+	+	+	+	+	+	+	+	+	+	+	+	+	+	+	+	+	+	+	+	+	+	+	+
LaCOG01426	competence protein ComGF,	competence	N-terminally anchored	8	+	-	-	-	-	+	-	+	-	-	-	-	-	+	+	-	-	-	+	-	-	-	-	+	-	+
LaCOG01427	ComG operon protein ComGE,	competence	N-terminally anchored	5	+	-	-	-	-	+	-	-	-	-	-	-	-	+	+	-	-	-	+	-	-	-	-	-	-	-
LaCOG01428	ComG operon protein ComGD,	competence	N-terminally anchored	5	+	-	-	-	-	+	-	-	-	-	-	-	-	-	+	-	-	-	+	-	-	-	-	-	-	+
LaCOG01429	ComG operon protein ComGC,	competence	N-terminally anchored	26	+	+	+	+	+	+	+	+	+	+	+	+	+	+	+	+	+	+	+	+	+	+	+	+	+	+
LaCOG01440	trypsin-like serine protease with PDZ domain,	enzyme	N-terminally anchored	26	+	+	+	+	+	+	+	+	+	+	+	+	+	+	+	+	+	+	+	+	+	+	+	+	+	+
LaCOG01453	ATP-dependent protease La (putative), Lon-like protease with PDZ domain	enzyme	N-terminally anchored	25	+	+	+	+	-	+	+	+	+	+	+	+	+	+	+	+	+	+	+	+	+	+	+	+	+	+
LaCOG01470	mucus-binding protein (putative), adhesion exoprotein	binding proteins	Secreted LPxTG Cell-wall anchored	13	-	+	+	+	+	-	-	-	-	+	-	-	+	-	+	-	-	+	+	-	+	-	+	+	-	+
LaCOG01471	hypothetical protein	unknown	N-terminally anchored	2	-	-	-	-	-	-	-	-	-	-	-	-	-	+	+	-	-	-	-	-	-	-	-	-	-	-
LaCOG01500	hypothetical protein	unknown	variable	3	-	-	-	-	-	-	-	-	-	-	-	-	-	+	+	-	-	-	+	-	-	-	-	-	-	-
LaCOG01504	peptidoglycan hydrolase (putative), surface antigen	cell-wall turnover	Secreted	9	+	-	-	-	-	+	+	-	+	-	-	-	-	+	+	+	-	-	+	-	-	-	-	-	-	+
LaCOG01506	cell shape-determining protein,	cell division	N-terminally anchored	26	+	+	+	+	+	+	+	+	+	+	+	+	+	+	+	+	+	+	+	+	+	+	+	+	+	+
LaCOG01525	signal peptidase I,	secretion	N-terminally anchored	26	+	+	+	+	+	+	+	+	+	+	+	+	+	+	+	+	+	+	+	+	+	+	+	+	+	+
LaCOG01530	D-alanyl-D-alanine carboxypeptidase,	cell-wall turnover	Secreted	25	+	+	+	+	+	+	+	-	+	+	+	+	+	+	+	+	+	+	+	+	+	+	+	+	+	+
LaCOG01534	lipoprotein precursor peptide binding protein OppA homolog,	transport	Lipid anchored	5	-	-	-	+	-	-	+	-	-	-	-	-	-	-	-	+	+	+	-	-	-	-	-	-	-	-
LaCOG01536	regulator of kinase, hypothetical protein	signalling/regulation	N-terminally anchored	19	-	+	+	+	+	-	+	+	+	+	+	+	+	-	-	+	+	+	-	+	+	-	+	+	+	-
LaCOG01537	regulator of kinase,	signalling/regulation	N-terminally anchored	19	-	+	+	+	+	-	+	+	+	+	+	+	+	-	-	+	+	+	-	+	+	-	+	+	+	-
LaCOG01589	extracellular transglycosylase (putative), aggregation promoting factor related surface protein	enzyme	Secreted	15	+	-	+	+	+	+	-	+	+	-	-	+	+	-	-	-	+	+	-	+	-	+	-	+	-	+
LaCOG01618	cell surface hydrolase membrane-bound (putative), hydrolase of the alpha/beta superfamily	enzyme	N-terminally anchored	3	-	-	-	+	+	-	-	-	-	-	-	-	-	-	-	-	-	-	-	-	-	-	-	+	-	-
LaCOG01628	peptidoglycan transpeptidase, Yukd family enzyme (putative)	Cell-wall turnover	N-terminally anchored	16	-	+	+	+	+	-	+	+	+	+	+	+	+	-	-	+	-	-	-	-	+	-	+	+	+	-
LaCOG01642	hypothetical proteinprophage superinfection immunity protein	unknown	N-terminally anchored	9	-	-	-	+	-	-	-	-	-	+	-	+	+	-	-	+	+	-	+	+	-	+	-	-	-	-
LacOG01653	lyzozyme M1 (1 4-beta-N-acetylmuramidase),endolysin phage lysin	cell-wall turnover	variable	1	-	-	-	-	-	-	+	-	-	-	-	-	-	-	-	-	-	-	-	-	-	-	-	-	-	-
LaCOG01653	lyzozyme M1 (1 4-beta-N-acetylmuramidase), endolysin phage lysin	cell-wall turnover	variable	17	-	+	+	+	+	-	+	+	+	+	+	-	-	+	-	+	+	-	+	+	+	-	+	-	+	-
LaCOG01676	hypothetical proteinYbbR-like family protein	unknown	N-terminally anchored	24	+	+	+	+	+	+	+	+	+	+	+	+	+	+	-	+	+	+	+	+	+	+	+	+	-	+
LaCOG01686	hypothetical protein	unknown	N-terminally anchored	13	-	-	+	+	+	-	+	-	+	-	-	+	+	-	-	+	+	+	-	+	-	+	-	+	-	-
LaCOG01690	amino acid ABC transporter substrate binding protein, Glutamine ABC transporter glutamine-binding protein	transport	Lipid anchored	17	-	+	-	+	+	-	+	-	-	+	+	+	+	-	-	+	+	+	-	+	+	+	+	+	+	-
LaCOG01715	FMN-binding protein, hypothetical protein	unknown	Lipid anchored	5	-	-	-	+	-	-	+	+	-	-	-	-	-	-	-	+	-	-	-	-	-	+	-	-	-	-
LaCOG01716	hypothetical protein	unknown	N-terminally anchored	9	-	+	-	+	-	-	+	-	-	+	+	-	-	-	-	+	-	-	-	-	+	-	+	-	+	-
LaCOG01724	pheromone precursor, hypothetical protein	unknown	Lipid anchored	19	-	+	+	+	+	-	+	-	+	+	+	+	+	-	-	+	+	+	-	+	+	+	+	+	+	-
LaCOG01725	lyzozyme M1 (1 4-beta-N-acetylmuramidase),	cell-wall turnover	N-terminally anchored	15	-	+	-	+	+	-	+	-	+	+	+	-	-	-	-	+	+	+	-	-	+	+	+	+	+	-
LaCOG01729	beta-lactamase class C related penicillin binding protein,	cell-wall turnover	variable	13	-	+	+	+	-	-	+	-	-	+	+	+	+	-	-	+	-	-	-	-	+	-	+	+	+	-
LaCOG01738	priming glycosyltransferase, lipopolysaccharide synthesis sugar transferase	EPS biosynthesis	N-terminally anchored	2	-	-	-	+	-	-	-	-	-	-	-	-	-	-	-	-	+	-	-	-	-	-	-	-	-	-
LaCOG01741	mucus-binding protein (putative), cell surface protein precursor	binding proteins	Secreted LPxTG Cell-wall anchored	4	-	-	-	+	+	-	-	-	-	-	-	-	-	-	-	-	-	-	-	-	+	-	-	+	-	-
LaCOG01742	priming glycosyltransferase, lipopolysaccharide synthesis sugar transferase	EPS biosynthesis	N-terminally anchored	18	+	+	+	+	+	+	-	-	+	+	+	+	+	-	-	-	+	+	-	+	+	+	+	-	+	-
LaCOG01763	arylsulfate sulfotransferase,	enzyme	N-terminally anchored	3	-	-	-	+	-	-	-	-	+	-	-	-	-	-	-	-	-	-	-	-	-	-	-	+	-	-
LaCOG01765	peptidoglycan transpeptidase, Yukd family enzyme (putative)	Cell-wall turnover	N-terminally anchored	15	-	+	+	+	+	-	+	-	+	-	+	+	+	-	-	+	-	-	-	+	+	+	+	+	-	-
LaCOG01773	hypothetical protein	unknown	N-terminally anchored	12	-	-	+	+	+	-	+	+	+	-	-	+	+	-	-	+	-	-	-	+	-	+	-	+	-	-
LaCOG01780	hypothetical protein	unknown	N-terminally anchored	7	-	-	-	+	-	-	-	+	+	+	-	-	-	-	-	-	+	-	-	-	+	-	+	-	-	-
LaCOG01788	glycine betaine/carnitine/choline ABC transporter substrate binding protein,	transport	Lipid anchored	7	-	-	-	+	+	-	+	+	+	-	-	-	-	-	-	+	-	-	-	-	-	-	-	+	-	-
LaCOG01803	ABC-type metal ion transport system periplasmic component/surface antigen,	transport	N-terminally anchored	9	-	-	+	-	-	-	+	-	-	-	+	+	+	-	-	+	+	-	-	-	-	+	-	-	+	-
LaCOG01816	hypothetical protein	unknown	Lipid anchored	8	-	-	-	+	-	-	+	+	-	-	+	-	-	-	-	+	-	-	-	+	-	-	-	+	+	-
LaCOG01825	carboxy-terminal proteinase S41 family peptidoglycan-bound,	enzyme	N-terminally anchored	7	-	-	-	+	+	-	+	+	-	+	-	-	-	-	-	+	-	-	-	-	-	-	+	-	-	-
LaCOG01826	hypothetical proteinLysM-domain containing protein	unknown	N-terminally anchored	17	-	-	+	+	+	-	+	+	+	+	-	-	+	+	+	+	+	-	+	+	-	-	+	+	-	+
LaCOG01848	N-acetylmuramoyl-L-alanine amidase,	cell-wall turnover	N-terminally anchored	11	-	-	+	+	+	-	+	-	+	-	-	-	-	-	-	+	+	+	-	+	-	+	-	+	-	-
LaCOG01854	D-Ala-teichoic acid biosynthesis protein,	cell-wall turnover	N-terminally anchored	15	+	-	-	+	+	+	+	+	-	-	+	-	-	-	-	+	+	-	-	+	-	+	+	+	+	+
LaCOG01855	beta-lactamase class C related penicillin binding protein,	cell-wall turnover	N-terminally anchored	11	-	+	-	+	+	-	+	+	+	-	-	-	-	-	-	+	+	+	-	-	-	+	-	+	-	-
LaCOG01862	3 5-cyclic-nucleotide phosphodiesterase, phosphohydrolase	enzyme	N-terminally anchored	3	-	-	-	+	-	-	+	-	-	-	-	-	-	-	-	+	-	-	-	-	-	-	-	-	-	-
LaCOG01871	cell surface protein Csc complex, CscB protein	cell-surface complex	Secreted	8	-	-	-	+	+	-	+	+	+	-	-	-	-	-	-	+	-	-	-	+	-	+	-	-	-	-
LaCOG01886	polar amino acid ABC transporter substrate binding protein,	transport	Lipid anchored	20	+	-	+	+	+	+	+	+	+	+	-	+	+	-	-	+	+	+	-	+	+	+	+	+	-	+
LaCOG01896	beta-lactamase class A,	cell-wall turnover	N-terminally anchored	9	-	+	-	+	+	-	-	-	+	+	+	-	-	-	-	-	-	-	-	-	+	-	+	-	+	-
LaCOG01903	hypothetical protein	unknown	Lipid anchored	5	-	-	-	+	-	-	+	-	+	-	-	-	-	-	-	+	-	-	-	-	-	-	-	+	-	-
LaCOG01915	ABC transporter substrate binding protein,	transport	N-terminally anchored	22	+	+	+	+	+	+	+	+	+	+	-	+	+	-	-	+	+	+	-	+	+	+	+	+	+	+
LaCOG01920	alpha/beta hydrolase superfamily protein,	enzyme	N-terminally anchored	4	-	-	-	+	-	-	+	-	-	-	-	-	-	-	-	+	-	-	-	-	-	-	-	+	-	-
LaCOG01973	ABC transporter substrate binding protein,	transport	Lipid anchored	4	-	-	-	+	-	-	+	-	-	-	-	-	-	-	-	+	-	-	-	-	-	-	-	+	-	-
LaCOG01977	branched-chain amino acid ABC transporter substrate binding protein,	transport	Lipid anchored	8	+	-	-	+	-	+	+	-	-	-	-	-	-	-	-	+	+	+	-	-	-	-	-	-	-	+
LaCOG01979	extracellular zinc metalloproteinase (putative),	enzyme	variable	19	+	+	+	+	+	+	+	-	-	+	+	+	+	-	-	+	-	-	-	+	+	+	+	+	+	+
LaCOG01999	hypothetical protein	unknown	variable	8	-	-	-	+	+	-	-	-	-	+	+	-	-	-	-	-	-	-	-	+	-	-	+	+	+	-
LaCOG02019	cell surface hydrolase membrane-bound (putative), hydrolase of the alpha/beta superfamily	enzyme	N-terminally anchored	5	-	-	+	+	-	-	+	-	-	-	-	-	-	-	-	+	-	-	-	-	-	-	-	+	-	-
LaCOG02036	extracellular protein DUF1002 family,	unknown	Secreted	18	+	+	+	+	-	+	+	-	+	+	+	+	+	-	-	+	-	-	-	+	+	-	+	+	+	+
LaCOG02044	cell surface protein Csc complex, CscC protein	cell-surface complex	Secreted	7	-	-	-	+	-	-	+	+	+	-	-	-	-	-	-	+	-	-	-	+	-	-	-	+	-	-
LaCOG02082	ABC-type oligopeptide transport system substrate-binding protein,	transport	Lipid anchored	3	-	-	-	+	-	-	-	-	-	-	-	-	-	-	-	-	+	-	-	-	-	-	-	+	-	-
LaCOG02104	putative sugar ABC transporter substrate-binding protein,	transport	Lipid anchored	6	-	-	-	-	-	-	-	+	-	-	-	-	-	+	-	-	-	-	+	-	+	+	-	+	-	-
LaCOG02118	ABC-type phosphate/phosphonate transport system periplasmic component, hypothetical protein	transport	Lipid anchored	4	-	+	-	-	-	-	-	-	-	+	-	-	-	-	-	-	-	-	-	-	+	-	+	-	-	-
LaCOG02121	hypothetical protein	unknown	N-terminally anchored	2	-	-	-	-	-	-	-	-	-	+	-	-	-	-	-	-	-	-	-	-	-	-	+	-	-	-
LaCOG02146	hypothetical protein	unknown	Lipid anchored	8	-	+	-	-	-	-	-	-	-	+	+	+	+	-	-	-	-	-	-	-	+	-	+	-	+	-
LaCOG02153	Subtilisin-like serine protease, cell wall-associated serine proteinase	enzyme	Secreted LPxTG Cell-wall anchored	7	-	-	-	-	-	-	+	-	-	+	+	-	-	+	-	+	-	-	-	-	-	-	-	-	+	+
LaCOG02163	5 -nucleotidase/2 3 -cyclic phosphodiesterase related esterase,	enzyme	Secreted	9	-	+	-	-	-	-	-	+	-	-	+	+	+	-	-	-	-	+	-	-	-	-	+	+	+	-
LaCOG02167	hypothetical protein	unknown	N-terminally anchored	6	-	+	-	-	-	-	-	-	-	+	+	-	-	-	-	-	-	-	-	-	+	-	+	-	+	-
LaCOG02187	hypothetical protein	unknown	N-terminally anchored	4	-	-	-	-	-	-	-	-	-	+	+	-	-	-	-	-	-	-	-	-	-	-	+	-	+	-
LaCOG02218	hypothetical protein	unknown	variable	5	-	-	-	-	-	-	-	-	-	+	+	-	-	-	-	-	-	-	-	-	+	-	+	-	+	-
LaCOG02219	N-acetylmuramoyl-L-alanine amidase, autolysin amidase	cell-wall turnover	Secreted	9	-	+	-	-	-	-	-	+	-	-	+	+	+	-	-	-	-	-	-	-	+	+	-	+	+	-
LaCOG02222	hypothetical protein	unknown	Secreted	6	-	+	-	-	-	-	-	-	-	+	+	-	-	-	-	-	-	-	-	-	+	-	+	-	+	-
LaCOG02256	hypothetical protein	unknown	N-terminally anchored	7	-	-	-	-	+	-	+	+	+	-	-	-	-	-	-	+	+	+	-	-	-	-	-	-	-	-
LaCOG02271	ABC-type nitrate/sulfonate/bicarbonate transport system substrate-binding protein,	transport	N-terminally anchored	4	-	-	-	-	+	-	+	-	-	-	-	-	-	-	-	+	+	-	-	-	-	-	-	-	-	-
LaCOG02280	mucus-binding protein (putative), adhesion exoprotein	binding proteins	Secreted LPxTG Cell-wall anchored	3	-	-	-	-	-	-	-	-	-	+	-	-	-	-	-	-	-	-	-	-	+	-	+	-	-	-
LaCOG02281	hypothetical protein	unknown	N-terminally anchored	4	-	-	-	-	+	-	-	-	-	-	-	-	-	-	-	-	+	+	-	-	-	+	-	-	-	-
LaCOG02283	levansucrase precursor, hypothetical protein	enzyme	Secreted	2	-	-	-	-	-	-	-	-	-	+	-	-	-	-	-	-	+	-	-	-	-	-	-	-	-	-
LaCOG02299	hypothetical protein	unknown	N-terminally anchored	9	-	-	-	-	-	-	+	+	-	-	-	+	+	-	-	+	+	+	-	+	-	+	-	-	-	-
LaCOG02303	beta-glucanase/endoglucanase, glycosyl hydrolase	enzyme	N-terminally anchored	7	-	-	-	-	-	-	-	-	-	+	-	+	+	+	-	-	-	-	-	-	+	-	+	+	-	-
LaCOG02406	hypothetical protein	unknown	Secreted C-terminally anchored	3	-	-	-	-	-	-	-	-	-	-	-	-	-	+	+	-	-	-	+	-	-	-	-	-	-	-
LaCOG02423	hypothetical protein	unknown	N-terminally anchored	3	-	-	-	-	-	-	-	-	-	-	-	-	-	+	+	-	-	-	+	-	-	-	-	-	-	-
LaCOG02426	hypothetical protein	unknown	N-terminally anchored	4	-	-	-	-	-	-	-	+	-	-	-	-	-	+	+	-	-	-	+	-	-	-	-	-	-	-
LaCOG02460	hypothetical protein	unknown	N-terminally anchored	3	-	-	-	-	-	-	-	-	-	-	-	-	-	+	+	-	-	-	+	-	-	-	-	-	-	-
LaCOG02466	hypothetical protein	unknown	N-terminally anchored	2	-	-	-	-	-	-	-	-	-	-	-	-	-	-	+	-	-	-	+	-	-	-	-	-	-	-
LaCOG02470	hypothetical protein	unknown	variable	3	-	-	-	-	-	-	-	-	-	-	-	-	-	+	+	-	-	+	-	-	-	-	-	-	-	-
LaCOG02478	hypothetical protein	unknown	N-terminally anchored	2	-	-	-	-	-	-	-	-	-	-	-	-	-	+	+	-	-	-	-	-	-	-	-	-	-	-
LaCOG02492	hypothetical proteinserine/threonine protein phosphatase	unknown	N-terminally anchored	3	-	-	-	-	-	-	-	-	-	-	-	-	-	+	+	-	-	-	+	-	-	-	-	-	-	-
LaCOG02496	hypothetical protein	unknown	Secreted LPxTG Cell-wall anchored	3	-	-	-	-	-	-	-	-	-	-	-	-	-	+	+	-	-	-	+	-	-	-	-	-	-	-
LaCOG02508	hypothetical protein	unknown	N-terminally anchored	3	-	-	-	-	-	-	-	-	-	-	-	-	-	+	+	-	-	-	+	-	-	-	-	-	-	-
LaCOG02514	Transcriptional regulator,	signalling/regulation	N-terminally anchored	3	-	-	-	-	-	-	-	-	-	-	-	-	-	+	+	-	-	-	+	-	-	-	-	-	-	-
LaCOG02519	hypothetical protein	unknown	Secreted LPxTG Cell-wall anchored	5	-	+	-	+	-	-	-	-	-	-	-	-	-	-	-	-	-	+	-	-	+	-	-	+	-	-
LaCOG02520	hypothetical protein	unknown	N-terminally anchored	4	+	-	-	-	-	+	-	-	-	-	-	-	-	-	+	-	-	-	-	-	-	-	-	-	-	+
LaCOG02542	hypothetical protein	unknown	variable	2	-	-	-	-	-	-	-	-	-	-	-	-	-	-	+	-	+	-	-	-	-	-	-	-	-	-
LaCOG02548	hypothetical protein	unknown	N-terminally anchored	3	-	-	-	-	-	-	-	-	-	-	-	-	-	+	+	-	-	-	+	-	-	-	-	-	-	-
LaCOG02565	hypothetical protein	unknown	N-terminally anchored	3	-	-	-	-	-	-	-	-	-	-	-	-	-	+	+	-	-	-	+	-	-	-	-	-	-	-
LaCOG02567	alpha/beta hydrolase superfamily enzyme,	enzyme	N-terminally anchored	4	-	-	-	-	-	-	-	+	-	-	+	-	-	-	+	-	-	-	-	+	-	-	-	-	-	-
LaCOG02581	hypothetical protein	unknown	Secreted	3	-	-	-	-	-	-	-	-	-	-	-	-	-	+	+	-	-	-	+	-	-	-	-	-	-	-
LaCOG02585	hypothetical protein	unknown	N-terminally anchored	3	-	-	-	-	-	-	-	-	-	-	-	-	-	+	+	-	-	-	+	-	-	-	-	-	-	-
LaCOG02587	hypothetical protein	unknown	variable	2	-	-	-	-	-	-	-	-	-	-	-	-	-	+	+	-	-	-	-	-	-	-	-	-	-	-
LaCOG02590	hypothetical proteinprophage pi3 protein 01	unknown	variable	3	-	-	-	-	-	-	-	-	-	-	-	-	-	+	+	-	-	-	+	-	-	-	-	-	-	-
LaCOG02614	endo-beta-N-acetylglucosaminidase,	enzyme	Lipid anchored	2	-	-	-	+	-	-	-	-	-	-	-	-	-	-	+	-	-	-	-	-	-	-	-	-	-	-
LaCOG02615	glycosyl hydrolase family 20, lacto-N-biosidase	enzyme	Secreted LPxTG Cell-wall anchored	3	-	-	-	-	-	-	+	+	-	-	-	-	-	-	-	+	-	-	-	-	-	-	-	-	-	-
LaCOG02620	hypothetical protein	unknown	N-terminally anchored	3	-	-	-	-	-	-	-	-	-	-	-	-	-	+	+	-	-	-	+	-	-	-	-	-	-	-
LaCOG02625	cell surface protein Csc complex, CscD protein	cell-surface complex	Secreted LPxTG Cell-wall anchored	7	-	-	-	+	-	-	+	+	-	-	-	-	-	+	+	+	-	-	+	-	-	-	-	-	-	-
LaCOG02627	hypothetical protein	unknown	Secreted	3	-	-	-	-	-	-	-	-	-	-	-	-	-	+	+	-	-	-	+	-	-	-	-	-	-	-
LaCOG02640	hypothetical protein	unknown	Secreted	4	-	-	-	-	-	-	-	-	-	+	-	-	-	-	+	-	-	-	+	-	+	-	-	-	-	-
LaCOG02644	alpha-amylase,	enzyme	Lipid anchored	3	-	-	-	-	-	-	-	-	-	-	-	-	-	+	+	-	-	-	+	-	-	-	-	-	-	-
LaCOG02667	hypothetical protein	unknown	N-terminally anchored	3	-	-	-	-	-	-	-	-	-	-	-	-	-	+	+	-	-	-	+	-	-	-	-	-	-	-
LaCOG02669	hypothetical protein	unknown	N-terminally anchored	4	-	-	-	-	-	-	-	+	-	-	-	-	-	+	+	-	-	-	+	-	-	-	-	-	-	-
LaCOG02677	aspartate protease family domain,	enzyme	Secreted	5	-	-	-	-	-	-	-	+	+	-	-	-	-	+	+	-	-	-	+	-	-	-	-	-	-	-
LaCOG02690	glycosyl hydrolase family 18, Possible chitinase (chitin-binding domain type 3)	enzyme	Secreted	4	-	-	-	-	-	-	-	+	-	-	-	-	-	+	+	-	-	-	+	-	-	-	-	-	-	-
LaCOG02692	hypothetical protein	unknown	Lipid anchored	3	-	-	-	-	-	-	-	-	-	-	-	-	-	+	+	-	-	-	+	-	-	-	-	-	-	-
LaCOG02694	hypothetical protein	unknown	N-terminally anchored	2	-	-	-	-	-	-	-	-	-	-	-	-	-	+	+	-	-	-	-	-	-	-	-	-	-	-
LaCOG02700	hypothetical protein	unknown	Secreted	3	-	-	-	-	-	-	-	-	-	-	-	-	-	+	+	-	-	-	+	-	-	-	-	-	-	-
LaCOG02713	hypothetical protein	unknown	Lipid anchored	3	-	-	-	-	-	-	-	-	-	-	-	-	-	+	+	-	-	-	+	-	-	-	-	-	-	-
LaCOG02741	ABC-type oligopeptide transport system substrate-binding protein,	transport	N-terminally anchored	2	-	-	-	+	-	-	-	-	-	-	-	-	-	-	-	-	-	-	-	-	-	-	-	+	-	-
LaCOG02762	hypothetical protein	unknown	Secreted	2	-	-	-	+	-	-	-	-	-	-	-	-	-	-	-	-	-	-	-	-	-	-	-	+	-	-
LaCOG02775	hypothetical protein	unknown	Secreted LPxTG Cell-wall anchored	2	-	-	-	+	-	-	-	-	-	-	-	-	-	-	-	-	-	-	-	-	-	-	-	+	-	-
LaCOG02785	cell-surface hydrolase, alpha/beta hydrolase superfamily protein	enzyme	N-terminally anchored	4	-	-	-	+	-	-	+	-	+	-	-	-	-	-	-	+	-	-	-	-	-	-	-	-	-	-
LaCOG02792	hypothetical protein	unknown	Secreted LPxTG Cell-wall anchored	7	-	+	-	+	-	-	+	+	-	-	-	-	-	-	+	-	-	-	+	-	-	-	-	+	-	-
LaCOG02801	hypothetical protein	unknown	Secreted LPxTG Cell-wall anchored	3	-	-	-	+	-	-	-	-	-	+	-	-	-	-	-	-	-	-	-	-	-	-	+	-	-	-
LaCOG02802	hypothetical protein	unknown	N-terminally anchored	5	+	-	-	+	-	+	-	-	+	-	-	-	-	-	-	-	-	-	-	-	-	-	-	-	-	+
LaCOG02819	hypothetical protein	unknown	Secreted	2	-	-	-	+	-	-	-	-	-	-	-	-	-	-	-	-	-	-	-	-	-	-	-	+	-	-
LaCOG02833	iron chelatin ABC transporter substrate binding protein (putative),	transport	variable	5	-	-	+	+	-	-	-	+	-	-	-	-	+	-	-	-	-	-	-	-	-	-	-	+	-	-
LaCOG02848	glycosyl hydrolase family 25 (putative), lysin	Cell-wall turnover	Secreted	2	-	-	-	+	-	-	-	-	-	-	-	-	-	-	-	-	-	-	-	-	-	-	-	+	-	-
LaCOG02860	hypothetical protein	unknown	Lipid anchored	4	-	-	-	+	-	-	+	-	+	-	-	-	-	-	-	+	-	-	-	-	-	-	-	-	-	-
LaCOG02864	hypothetical protein	unknown	N-terminally anchored	2	-	-	-	+	-	-	-	-	-	-	-	-	-	-	-	-	+	-	-	-	-	-	-	-	-	-
LaCOG02876	extracellular protein DC-SIGN ligand,	binding proteins	Secreted C-terminally anchored	2	-	-	-	+	-	-	-	-	-	-	-	-	-	-	-	-	-	-	-	-	-	-	-	+	-	-
LaCOG02879	hypothetical protein	unknown	N-terminally anchored	3	-	-	-	+	+	-	-	-	-	-	-	-	-	-	-	-	-	-	-	-	-	-	-	+	-	-
LaCOG02884	hypothetical protein	unknown	N-terminally anchored	3	-	-	-	+	-	-	-	+	-	-	-	-	-	-	-	-	-	-	-	-	-	-	-	+	-	-
LaCOG02927	hypothetical protein	unknown	Secreted LPxTG Cell-wall anchored	2	-	-	-	+	-	-	-	-	-	-	-	-	-	-	-	-	-	-	-	-	-	-	-	+	-	-
LaCOG02931	hypothetical protein	unknown	N-terminally anchored	2	-	-	-	+	-	-	-	-	-	-	-	-	-	-	-	-	-	-	-	-	-	-	-	+	-	-
LaCOG02932	extracellular transglycosylase membrane-bound (putative),	enzyme	Secreted	6	-	+	-	+	-	-	-	-	-	-	+	-	-	-	-	-	-	-	-	-	+	-	-	+	+	-
LaCOG02935	cell surface protein Csc complex, CscC protein	cell-surface complex	Secreted	4	-	-	-	+	-	-	-	+	+	-	-	-	-	-	-	-	-	-	-	-	+	-	-	-	-	-
LaCOG02936	hypothetical protein	unknown	Secreted	2	-	-	-	+	-	-	-	-	-	-	-	-	-	-	-	-	-	-	-	-	-	-	-	+	-	-
LaCOG03025	hypothetical protein	unknown	Secreted LPxTG Cell-wall anchored	2	-	-	-	-	-	-	-	-	-	-	-	-	-	+	-	-	-	-	-	-	-	-	-	+	-	-
LaCOG03032	hypothetical protein	unknown	Lipid anchored	4	+	-	-	-	-	+	-	-	-	-	-	-	-	+	-	-	-	-	-	-	-	-	-	-	-	+
LaCOG03045	hypothetical protein	unknown	Secreted	3	-	-	-	-	-	-	-	-	-	-	-	-	-	+	-	-	-	-	+	-	-	-	-	+	-	-
LaCOG03062	hypothetical protein	unknown	N-terminally anchored	2	-	-	-	-	-	-	-	-	-	-	-	-	-	+	-	-	-	-	-	-	-	-	-	+	-	-
LaCOG03096	hypothetical protein	unknown	Lipid anchored	4	-	-	-	-	-	-	-	+	-	-	+	-	-	-	-	-	-	-	-	-	-	-	+	-	+	-
LaCOG03110	competence protein ComG, hypothetical protein	competence	N-terminally anchored	6	-	+	-	-	-	-	-	-	-	+	+	-	-	-	-	-	-	-	-	-	+	-	+	-	+	-
LaCOG03114	ABC-type oligopeptide transport system substrate-binding protein,	transport	Lipid anchored	5	-	-	-	-	-	-	+	-	-	-	+	-	-	-	-	-	-	-	-	-	+	-	-	+	+	-
LaCOG03124	hypothetical protein	unknown	Secreted via minor pathways	3	-	-	-	-	-	-	+	-	-	-	-	-	-	-	-	+	+	-	-	-	-	-	-	-	-	-
LaCOG03131	competence protein (putative), Type II secretory pathway/competence pseudopilin	competence	N-terminally anchored	7	-	-	+	-	-	-	-	-	+	-	-	+	-	-	-	-	+	+	-	+	-	+	-	-	-	-
LaCOG03132	competence protein ComGF,	competence	N-terminally anchored	4	-	-	-	+	-	-	-	-	-	-	-	-	-	-	-	-	+	+	-	-	-	+	-	-	-	-
LaCOG03134	hypothetical protein	unknown	Lipid anchored	2	-	-	-	-	-	-	-	-	-	+	-	-	-	-	-	-	-	-	-	-	-	-	+	-	-	-
LaCOG03165	hypothetical protein	unknown	N-terminally anchored	2	-	-	-	-	-	-	-	-	-	-	-	-	-	-	-	-	+	-	-	-	-	+	-	-	-	-
LaCOG03173	hypothetical protein csc family,	unknown	N-terminally anchored	2	-	-	-	-	-	-	-	-	-	-	-	-	-	-	-	-	+	-	-	-	-	+	-	-	-	-
LaCOG03176	hypothetical protein	unknown	Secreted LPxTG Cell-wall anchored	3	-	-	-	-	-	-	+	-	-	-	-	-	-	-	-	+	+	-	-	-	-	-	-	-	-	-
LaCOG03180	hypothetical protein	unknown	Secreted	3	-	-	-	-	-	-	-	-	-	-	-	-	-	-	-	-	+	+	-	-	-	+	-	-	-	-
LaCOG03211	mucus-binding protein (putative),	binding proteins	Secreted LPxTG Cell-wall anchored	7	-	-	-	-	+	-	+	-	-	+	-	-	-	-	-	+	-	-	-	+	+	-	+	-	-	-
LaCOG03226	hypothetical protein	unknown	Secreted LPxTG Cell-wall anchored	2	-	-	-	-	-	-	-	-	-	+	-	-	-	-	-	-	-	-	-	-	-	-	+	-	-	-
LaCOG03230	hypothetical protein	unknown	N-terminally anchored	2	-	-	-	-	-	-	-	-	-	+	-	-	-	-	-	-	-	-	-	-	-	-	+	-	-	-
LaCOG03244	hypothetical protein	unknown	Lipid anchored	4	-	+	-	-	-	-	-	-	-	+	-	-	-	-	-	-	-	-	-	-	+	-	+	-	-	-
LaCOG03247	two-component system inducer peptide precursor,	signalling/regulation	Secreted via minor pathways	2	-	-	-	-	-	-	-	-	-	+	-	-	-	-	-	-	-	-	-	-	-	-	+	-	-	-
LaCOG03265	hypothetical protein	unknown	Lipid anchored	2	-	-	-	-	-	-	-	-	-	+	-	-	-	-	-	-	-	-	-	-	-	-	+	-	-	-
LaCOG03267	hypothetical protein	unknown	Secreted LPxTG Cell-wall anchored	2	-	-	-	-	-	-	-	-	-	+	-	-	-	-	-	-	-	-	-	-	-	-	+	-	-	-
LaCOG03269	hypothetical protein	unknown	Secreted C-terminally anchored	2	-	-	-	-	-	-	-	-	-	+	-	-	-	-	-	-	-	-	-	-	-	-	+	-	-	-
LaCOG03292	glycerophosphoryl diester phosphodiesterase,	enzyme	N-terminally anchored	2	-	-	-	-	-	-	-	-	-	+	-	-	-	-	-	-	-	-	-	-	-	-	+	-	-	-
LaCOG03325	hypothetical protein	unknown	Secreted	2	-	-	-	-	-	-	-	-	-	+	-	-	-	-	-	-	-	-	-	-	-	-	+	-	-	-
LaCOG03334	hypothetical protein	unknown	Secreted	2	-	-	-	-	-	-	-	-	-	+	-	-	-	-	-	-	-	-	-	-	-	-	+	-	-	-
LaCOG03350	hypothetical protein	unknown	N-terminally anchored	3	-	-	-	-	-	-	-	-	-	+	-	-	-	-	-	-	-	-	-	-	+	+	-	-	-	-
LaCOG03352	prebacteriocin,	bacteriocin	Secreted via minor pathways (bacteriocin)	2	-	-	-	-	+	-	-	-	-	+	-	-	-	-	-	-	-	-	-	-	-	-	-	-	-	-
LaCOG03359	hypothetical protein	binding proteins	Secreted LPxTG Cell-wall anchored	2	-	-	-	+	-	-	-	-	-	-	-	-	-	-	-	+	-	-	-	-	-	-	-	-	-	-
LaCOG03361	hypothetical proteinphage protein	unknown	variable	6	-	-	-	+	+	-	+	-	-	+	-	-	-	-	-	-	-	-	-	+	-	-	-	-	-	+
LaCOG03364	hypothetical protein	unknown	N-terminally anchored	3	+	-	-	-	-	+	-	-	-	-	-	-	-	-	-	-	-	-	-	-	-	-	-	-	-	+
LaCOG03365	hypothetical protein	unknown	Lipid anchored	2	+	-	-	-	-	-	-	-	-	-	-	-	-	-	-	-	-	-	-	-	-	-	-	-	-	+
LaCOG03382	hypothetical protein	unknown	Secreted	2	-	-	-	-	-	-	+	-	-	-	-	-	-	-	-	+	-	-	-	-	-	-	-	-	-	-
LaCOG03406	hypothetical protein	unknown	Secreted	3	-	-	-	-	-	-	+	-	-	-	-	-	-	-	-	+	-	-	-	-	-	-	-	+	-	-
LaCOG03437	gamma-D-glutamate-meso-diaminopimelate muropeptidase , Cell wall-associated hydrolase	Cell-wall turnover	Secreted	3	-	-	-	+	+	-	-	-	-	-	-	-	-	-	-	-	-	-	-	-	-	-	-	+	-	-
LaCOG03439	Beta-lactamase class A,	cell-wall turnover	N-terminally anchored	7	-	-	+	-	+	-	+	-	-	-	-	+	+	-	-	-	-	-	-	-	-	+	-	+	-	-
LaCOG03461	UDP-glucose 6-dehydrogenase (putative),	EPS biosynthesis	N-terminally anchored	4	-	-	-	-	-	-	-	-	-	-	-	-	-	-	-	-	-	-	+	+	-	+	-	-	-	+
LaCOG03464	hypothetical protein	unknown	N-terminally anchored	6	+	-	-	-	+	+	-	-	-	-	-	+	+	-	-	-	-	-	-	-	-	-	-	-	-	+
LaCOG03465	hypothetical protein	unknown	Secreted	4	-	-	-	-	+	-	-	-	-	-	-	+	+	-	-	-	-	-	-	-	-	-	-	-	-	+
LaCOG90001	cell-surface repeat protein,	unknown	Secreted	3	-	-	-	+	+	-	-	-	-	+	-	-	-	-	-	-	-	-	-	-	-	-	-	-	-	-
LaCOG90002	penicillin-binding protein,	cell-wall turnover	N-terminally anchored	3	-	-	-	-	-	-	+	+	-	-	-	-	-	-	-	+	-	-	-	-	-	-	-	-	-	-
LaCOG90003	N-acetylmuramoyl-L-alanine amidase,	cell-wall turnover	Secreted	4	-	-	-	-	-	-	-	+	-	-	-	-	-	+	+	-	-	-	+	-	-	-	-	-	-	-
LaCOG90004	hypothetical protein	unknown	N-terminally anchored	9	-	+	-	+	-	-	-	-	+	+	-	-	-	+	+	-	-	-	-	-	+	-	+	+	-	-
LaCOG90005	agregation promoting protein, Aggregation promoting factor	binding proteins	Secreted	6	-	+	-	-	-	-	-	-	-	+	+	-	-	-	-	-	-	-	-	-	+	-	+	-	+	-
LaCOG90006	hypothetical protein	unknown	N-terminally anchored	6	-	-	-	+	-	-	-	-	-	-	+	-	-	-	-	+	+	-	+	-	-	-	-	-	-	+
LaCOG90007	hypothetical protein	unknown	N-terminally anchored	3	+	-	-	-	-	+	-	-	-	-	-	-	-	-	-	-	-	-	-	-	-	-	-	-	-	+
LaCOG90008	hypothetical protein	unknown	Lipid anchored	3	-	-	-	-	-	-	-	-	-	+	-	-	-	-	-	-	-	-	-	+	-	-	+	-	-	-
LaCOG90010	mucus-binding protein,	binding proteins	Secreted	2	-	-	-	-	-	-	-	-	-	-	+	-	-	-	-	-	-	-	-	-	-	-	-	-	+	-
LaCOG90011	hypothetical protein	unknown	Secreted	2	-	-	-	-	-	-	-	-	-	-	-	-	-	+	-	-	-	-	+	-	-	-	-	-	-	-
LaCOG90012	hypothetical protein	unknown	N-terminally anchored	2	-	-	-	-	-	-	-	-	-	+	-	-	-	-	-	-	-	-	-	-	-	-	+	-	-	-
LaCOG90013	ABC-type oligopeptide transport system periplasmic component,	transport	Lipid anchored	14	-	+	-	-	-	-	+	+	-	+	+	-	-	+	+	+	-	-	+	-	+	+	+	+	+	-
LaCOG90015	Cell wall-associated hydrolase, NLP/P60 protein gamma-D-glutamate-meso-diaminopimelate muropeptidase	cell-wall turnover	Secreted	11	-	-	+	+	+	-	-	-	-	-	+	+	+	-	-	-	+	-	-	+	-	+	-	+	+	-
LaCOG90016	Membrane associated glycosyl hydrolase with glucan-binding domain ,	enzyme	Secreted	5	-	-	-	-	-	-	-	-	-	-	-	+	+	-	-	-	+	+	-	-	-	+	-	-	-	-
LaCOG90017	hypothetical protein	unknown	Lipid anchored	2	-	-	-	-	-	-	-	-	-	+	-	-	-	-	-	-	-	-	-	-	-	-	-	+	-	-
LaCOG90018	hypothetical protein	unknown	Secreted	4	-	-	-	-	-	-	+	-	-	-	-	-	-	+	-	+	-	-	+	-	-	-	-	-	-	-
LaCOG90019	hypothetical protein	unknown	Secreted	2	-	-	-	-	-	-	-	-	-	-	-	-	-	+	-	-	-	-	+	-	-	-	-	-	-	-
LaCOG90020	hypothetical proteinCompetence protein ComGF	unknown	N-terminally anchored	4	-	+	-	-	-	-	-	-	-	+	+	-	-	-	-	-	-	-	-	-	-	-	-	-	+	-
LaCOG90021	aminoamino acid ABC transporter substrate binding protein, Glutamine ABC transporter glutamine-binding protein	transport	Lipid anchored	11	+	+	+	-	-	+	-	-	-	+	+	-	-	-	-	+	+	-	-	-	+	-	-	-	+	+
LaCOG90022	amino acid ABC transporter substrate binding protein, Glutamine ABC transporter glutamine-binding protein	transport	Lipid anchored	4	+	-	-	-	-	+	-	+	-	-	-	-	-	-	-	-	-	-	-	-	-	-	-	-	-	+
LaCOG90023	serine/threonine phosphatase, phosphohydrolase	enzyme	N-terminally anchored	4	-	-	-	-	-	-	-	+	-	-	-	-	-	+	+	-	-	-	+	-	-	-	-	-	-	-
LaCOG90024	subtilisin-like serine proteinase, Cell envelope-associated proteinase subtilase	enzyme	Secreted LPxTG Cell-wall anchored	3	-	-	-	-	-	-	+	-	-	-	-	-	-	-	-	+	-	-	-	-	+	-	-	-	-	-
LaCOG90025	glucosyltransferase-S,	enzyme	Secreted	2	-	-	-	-	-	-	-	-	-	-	-	-	-	-	+	-	+	-	-	-	-	-	-	-	-	-
LaCOG99002	hypothetical protein	unknown	Lipid anchored	2	-	-	-	-	-	-	-	-	-	-	-	+	+	-	-	-	-	-	-	-	-	-	-	-	-	-
LaCOG99006	hypothetical protein	unknown	Secreted LPxTG Cell-wall anchored	2	-	+	-	-	-	-	-	-	-	-	-	-	-	-	-	-	-	-	-	-	+	-	-	-	-	-
LaCOG99007	hypothetical protein	unknown	N-terminally anchored	3	+	-	-	-	-	+	-	-	-	-	-	-	-	-	-	-	-	-	-	-	-	-	-	-	-	+
LaCOG99008	hypothetical protein	unknown	N-terminally anchored	2	-	-	-	-	-	-	+	-	-	-	-	-	-	-	-	+	-	-	-	-	-	-	-	-	-	-
LaCOG99014	pore-forming peptide putative bacteriocin,	bacteriocin	Secreted via minor pathways	3	+	-	-	-	-	+	-	-	-	-	-	-	-	-	-	-	-	-	-	-	-	-	-	-	-	+
LaCOG99016	hypothetical protein	unknown	N-terminally anchored	2	-	-	-	-	-	-	-	-	-	-	+	-	-	-	-	-	-	-	-	-	-	-	-	-	+	-
LaCOG99019	ABC transporter substrate-binding protei, sugar-binding protein	transport	N-terminally anchored	2	-	-	-	-	-	-	-	-	-	+	-	-	-	-	-	-	-	-	-	+	-	-	-	-	-	-
LaCOG99021	hypothetical protein	unknown	N-terminally anchored	2	-	-	-	-	-	-	-	-	-	-	+	-	-	-	-	-	-	-	-	-	-	-	-	-	+	-
LaCOG99024	hypothetical protein	unknown	variable	4	-	+	-	-	-	-	-	-	-	-	+	-	-	-	-	-	-	-	-	-	+	-	-	-	+	-
LaCOG99028	hypothetical protein	unknown	N-terminally anchored	2	-	-	-	-	-	-	+	-	-	-	-	-	-	-	-	+	-	-	-	-	-	-	-	-	-	-
LaCOG99029	hypothetical protein	unknown	N-terminally anchored	2	-	-	-	-	-	-	+	-	-	-	-	-	-	-	-	+	-	-	-	-	-	-	-	-	-	-
LaCOG99031	hypothetical protein	unknown	secreted	2	-	+	-	-	-	-	-	-	-	-	-	-	-	-	-	-	-	-	-	-	-	-	-	+	-	-
LaCOG99032	hypothetical protein	unknown	N-terminally anchored	3	+	-	-	-	-	+	-	-	-	-	-	-	-	-	-	-	-	-	-	-	-	-	-	-	-	+
LaCOG99033	hypothetical protein	unknown	secreted	2	-	-	-	-	-	-	+	-	-	-	-	-	-	-	-	+	-	-	-	-	-	-	-	-	-	-
LaCOG99035	hypothetical protein	unknown	N-terminally anchored	2	-	-	-	-	-	-	+	-	-	-	-	-	-	-	-	+	-	-	-	-	-	-	-	-	-	-
LaCOG99036	hypothetical protein	unknown	Lipid anchored	2	-	-	-	-	-	-	+	-	-	-	-	-	-	-	-	+	-	-	-	-	-	-	-	-	-	-
LaCOG99040	hypothetical protein	unknown	N-terminally anchored	3	+	-	-	-	-	+	-	-	-	-	-	-	-	-	-	-	-	-	-	-	-	-	-	-	-	+
LaCOG99042	hypothetical protein	unknown	Lipid anchored	2	-	-	-	-	-	-	-	-	-	-	-	-	-	+	-	-	-	-	+	-	-	-	-	-	-	-
LaCOG99043	hypothetical protein	unknown	Lipid anchored	2	-	-	-	-	-	-	-	-	-	-	-	+	+	-	-	-	-	-	-	-	-	-	-	-	-	-
LaCOG99044	hypothetical protein	unknown	N-terminally anchored	2	-	-	-	-	-	-	-	-	-	-	-	-	-	-	-	-	+	+	-	-	-	-	-	-	-	-
LaCOG99046	surface layer protein,	Cell-surface complex	Secreted	2	-	+	-	-	-	-	-	-	-	-	-	-	-	-	-	-	-	-	-	-	+	-	-	-	-	-
LaCOG99049	hypothetical protein	unknown	Lipid anchored	2	-	-	-	-	-	-	+	-	-	-	-	-	-	-	-	+	-	-	-	-	-	-	-	-	-	-
LaCOG99050	hypothetical protein	unknown	N-terminally anchored	2	-	-	-	-	-	-	+	-	-	-	-	-	-	-	-	+	-	-	-	-	-	-	-	-	-	-
LaCOG99052	Competence protein ComGC,	competence	N-terminally anchored	2	-	-	-	-	-	-	+	-	-	-	-	-	-	-	-	+	-	-	-	-	-	-	-	-	-	-
LaCOG99053	hypothetical protein	unknown	Secreted	3	-	-	+	-	-	-	-	-	-	-	-	+	+	-	-	-	-	-	-	-	-	-	-	-	-	-
LaCOG99056	hypothetical protein	unknown	N-terminally anchored	2	-	-	-	-	-	-	-	-	-	-	+	-	-	-	-	-	-	-	-	-	-	-	-	-	+	-
LaCOG99058	hypothetical protein	unknown	secreted	2	-	-	-	-	-	-	-	-	-	-	-	-	-	+	-	-	-	-	+	-	-	-	-	-	-	-
LaCOG99059	hypothetical protein	unknown	Secreted via minor pathways	3	+	-	-	-	-	+	-	-	-	-	-	-	-	-	-	-	-	-	-	-	-	-	-	-	-	+
LaCOG99060	hypothetical protein	unknown	Secreted LPxTG Cell-wall anchored	2	-	-	-	-	-	-	-	-	-	-	-	+	+	-	-	-	-	-	-	-	-	-	-	-	-	-
LaCOG99061	hypothetical protein	unknown	Secreted	2	+	-	-	-	-	+	-	-	-	-	-	-	-	-	-	-	-	-	-	-	-	-	-	-	-	-
LaCOG99063	hypothetical protein	unknown	N-terminally anchored	3	-	-	-	-	-	-	+	-	-	-	+	-	-	-	-	-	-	-	-	-	-	-	-	-	+	-
LaCOG99064	hypothetical protein	unknown	Lipid anchored	2	-	+	-	-	-	-	-	-	-	-	-	-	-	-	-	-	-	-	-	-	+	-	-	-	-	-
LaCOG99065	hypothetical protein	unknown	N-terminally anchored	2	-	-	-	-	+	-	-	-	-	-	-	+	-	-	-	-	-	-	-	-	-	-	-	-	-	-
LaCOG99066	hypothetical protein	unknown	variable	3	-	-	-	-	-	-	+	+	-	-	-	-	-	-	-	+	-	-	-	-	-	-	-	-	-	-
LaCOG99067	surface layer protein,	Cell-surface complex	secreted	2	-	+	-	-	-	-	-	-	-	-	-	-	-	-	-	-	-	-	-	-	+	-	-	-	-	-
LaCOG99068	surface layer protein,	Cell-surface complex	secreted	2	-	+	-	-	-	-	-	-	-	-	-	-	-	-	-	-	-	-	-	-	+	-	-	-	-	-
LaCOG99070	hypothetical protein	unknown	N-terminally anchored	3	-	+	-	-	-	-	-	-	-	-	+	-	-	-	-	-	-	-	-	-	-	-	-	-	+	-
LaCOG99078	hypothetical protein	unknown	N-terminally anchored	2	-	-	-	-	-	-	+	-	-	-	-	-	-	-	-	+	-	-	-	-	-	-	-	-	-	-
LaCOG99084	hypothetical protein	unknown	Secreted via minor pathways	2	-	-	-	-	-	-	-	-	-	-	-	-	-	-	-	-	+	+	-	-	-	-	-	-	-	-
LaCOG99085	hypothetical protein	unknown	N-terminally anchored	2	-	-	-	-	-	-	-	-	-	-	-	-	-	-	-	-	+	+	-	-	-	-	-	-	-	-
LaCOG99087	cell surface protein Csc complex, CscB protein	cell-surface complex	secreted	3	-	-	-	-	-	-	+	-	+	-	-	-	-	-	-	+	-	-	-	-	-	-	-	-	-	-
LaCOG99090	glycosyl hydrolase family 18, Predicted glycosyl hydrolase	enzyme	Lipid anchored	2	-	-	-	-	-	-	-	-	-	-	+	-	-	-	-	-	-	-	-	-	-	-	-	-	+	-
LaCOG99095	hypothetical protein	unknown	N-terminally anchored	2	-	-	-	-	-	-	-	-	-	-	+	-	-	-	-	-	-	-	-	-	+	-	-	-	-	-
LaCOG99098	hypothetical protein	unknown	secreted	2	-	-	-	-	-	-	-	-	-	-	-	-	-	-	-	-	+	+	-	-	-	-	-	-	-	-
LaCOG99100	surface layer protein,	Cell-surface complex	secreted	2	-	+	-	-	-	-	-	-	-	-	-	-	-	-	-	-	-	-	-	-	+	-	-	-	-	-
LaCOG99101	hypothetical protein	unknown	N-terminally anchored	2	-	-	-	-	-	-	-	-	-	-	+	-	-	-	-	-	-	-	-	-	-	-	-	-	+	-
LaCOG99102	hypothetical proteinprophage ps2 protein 02	unknown	secreted	2	-	-	-	-	-	-	-	-	-	-	-	-	-	-	+	-	-	-	+	-	-	-	-	-	-	-
LaCOG99103	hypothetical protein	unknown	N-terminally anchored	2	-	-	-	-	-	-	+	-	-	-	-	-	-	-	-	+	-	-	-	-	-	-	-	-	-	-
LaCOG99106	hypothetical protein	unknown	N-terminally anchored	2	-	-	-	-	-	-	-	-	-	-	+	-	-	-	-	-	-	-	-	-	-	-	-	-	+	-
LaCOG99107	hypothetical protein	unknown	variable	3	-	-	-	-	+	-	-	+	-	-	-	-	-	-	-	-	-	-	-	+	-	-	-	-	-	-
LaCOG99108	hypothetical proteiniron-transport associated protein	transport	N-terminally anchored	2	-	-	+	-	-	-	-	-	-	-	-	-	-	-	-	-	-	-	-	-	-	-	-	+	-	-
LaCOG99114	hypothetical protein	unknown	N-terminally anchored	2	-	-	-	-	-	-	+	-	-	-	-	-	-	-	-	+	-	-	-	-	-	-	-	-	-	-
LaCOG99119	hypothetical protein	unknown	N-terminally anchored	2	-	-	-	-	-	-	+	-	-	-	-	-	-	-	-	+	-	-	-	-	-	-	-	-	-	-
LaCOG99125	hypothetical protein	unknown	N-terminally anchored	2	-	-	-	-	-	-	+	-	-	-	-	-	-	-	-	+	-	-	-	-	-	-	-	-	-	-
LaCOG99127	hypothetical protein	unknown	N-terminally anchored	2	-	-	-	-	-	-	-	-	-	-	-	+	+	-	-	-	-	-	-	-	-	-	-	-	-	-
LaCOG99128	Competence protein ComGC,	competence	N-terminally anchored	2	-	-	-	-	-	-	+	-	-	-	-	-	-	-	-	+	-	-	-	-	-	-	-	-	-	-
LaCOG99129	fibronectin domain-containing protein,	binding proteins	N-terminally anchored	2	-	+	-	-	-	-	-	-	-	-	-	-	-	-	-	-	-	-	-	-	+	-	-	-	-	-
LaCOG99130	sortase,	secretion	N-terminally anchored	2	-	-	-	-	-	-	+	-	-	-	-	-	-	-	-	+	-	-	-	-	-	-	-	-	-	-
LaCOG99131	hypothetical protein	unknown	Lipid anchored	2	-	-	-	-	-	-	+	-	-	-	-	-	-	-	-	+	-	-	-	-	-	-	-	-	-	-
LaCOG99133	hypothetical protein	unknown	N-terminally anchored	2	-	-	-	-	-	-	-	-	-	-	+	-	-	-	-	-	-	-	-	-	-	-	-	-	+	-
LaCOG99134	hypothetical protein	unknown	secreted	3	+	-	-	-	-	+	-	-	-	-	-	-	-	-	-	-	-	-	-	-	-	-	-	-	-	+
LaCOG99136	hypothetical proteindiaphanous-like protein	unknown	Lipid anchored	4	-	+	-	-	-	-	-	-	-	-	+	-	-	-	-	-	-	-	-	-	+	-	-	-	+	-
LaCOG99138	hypothetical protein	unknown	N-terminally anchored	2	+	-	-	-	-	-	-	-	-	-	-	-	-	-	-	-	-	-	-	-	-	-	-	-	-	+
LaCOG99139	hypothetical protein	unknown	secreted	2	-	-	-	-	-	-	-	-	-	-	+	-	-	-	-	-	-	-	-	-	-	-	-	-	+	-
LaCOG99141	hypothetical protein	unknown	N-terminally anchored	3	-	-	-	-	-	-	-	+	-	-	-	-	-	-	-	-	-	-	+	-	-	-	-	-	-	+
LaCOG99144	hypothetical protein	unknown	secreted	2	-	+	-	-	-	-	-	-	-	-	-	-	-	-	-	-	-	-	-	-	+	-	-	-	-	-
LaCOG99146	hypothetical protein	unknown	N-terminally anchored	2	-	-	-	-	-	-	+	-	-	-	-	-	-	-	-	+	-	-	-	-	-	-	-	-	-	-
LaCOG99147	hypothetical protein	unknown	N-terminally anchored	3	+	-	-	-	-	+	-	-	-	-	-	-	-	-	-	-	-	-	-	-	-	-	-	-	-	+
LaCOG99148	hypothetical protein	unknown	secreted	3	+	-	-	-	-	+	-	-	-	-	-	-	-	-	-	-	-	-	-	-	-	-	-	-	-	+
LaCOG99150	hypothetical protein	unknown	Lipid anchored	3	-	-	-	-	-	-	+	-	+	-	-	-	-	-	-	+	-	-	-	-	-	-	-	-	-	-
LaCOG99152	hypothetical protein	unknown	N-terminally anchored	2	-	-	-	-	-	-	-	-	-	-	-	-	-	+	-	-	-	-	+	-	-	-	-	-	-	-
LaCOG99155	hypothetical protein	unknown	secreted	4	-	-	-	-	-	-	+	+	+	-	-	-	-	-	-	+	-	-	-	-	-	-	-	-	-	-
LaCOG99157	hypothetical protein	unknown	secreted	2	-	-	-	-	-	-	-	-	-	-	-	+	+	-	-	-	-	-	-	-	-	-	-	-	-	-
LaCOG99158	hypothetical protein	unknown	N-terminally anchored	2	-	-	-	-	-	-	-	-	-	-	-	-	-	-	-	-	+	+	-	-	-	-	-	-	-	-
LaCOG99161	hypothetical protein	unknown	N-terminally anchored	2	-	-	-	-	-	-	-	-	-	-	-	-	-	+	-	-	-	-	+	-	-	-	-	-	-	-
LaCOG99163	hypothetical protein	unknown	N-terminally anchored	2	-	-	-	-	-	-	-	-	-	-	+	-	-	-	-	-	-	-	-	-	-	-	-	-	+	-
LaCOG99164	hypothetical protein	unknown	secreted	2	-	+	-	-	-	-	-	-	-	-	-	-	-	-	-	-	-	-	-	-	+	-	-	-	-	-
LaCOG99166	hypothetical protein	unknown	secreted	2	-	-	-	-	-	-	+	-	-	-	-	-	-	-	-	+	-	-	-	-	-	-	-	-	-	-
LaCOG99168	hypothetical protein	unknown	Lipid anchored	2	-	-	-	-	-	-	-	-	-	-	-	+	+	-	-	-	-	-	-	-	-	-	-	-	-	-
LaCOG99170	hypothetical proteinCell wall-associated hydrolase	unknown	secreted	2	-	-	-	-	-	-	+	-	-	-	-	-	-	-	-	+	-	-	-	-	-	-	-	-	-	-
LaCOG99173	hypothetical protein	unknown	N-terminally anchored	3	+	-	-	-	-	+	-	-	-	-	-	-	-	-	-	-	-	-	-	-	-	-	-	-	-	+
LaCOG99174	surface layer protein, S-layer protein	Cell-surface complex	secreted	2	-	+	-	-	-	-	-	-	-	-	-	-	-	-	-	-	-	-	-	-	+	-	-	-	-	-
LaCOG99177	hypothetical protein	unknown	Secreted LPxTG Cell-wall anchored	2	-	-	-	-	-	-	+	-	-	-	-	-	-	-	-	+	-	-	-	-	-	-	-	-	-	-
LaCOG99178	surface layer protein, hypothetical protein	Cell-surface complex	secreted	2	-	+	-	-	-	-	-	-	-	-	-	-	-	-	-	-	-	-	-	-	-	-	-	-	+	-
LaCOG99179	hypothetical protein	unknown	Lipid anchored	2	-	-	-	-	-	+	-	-	-	-	-	-	-	-	-	-	-	-	-	-	-	-	-	-	-	+
LaCOG99182	cell surface protein Csc complex, CscC protein	cell-surface complex	secreted	3	-	-	-	+	-	-	+	-	+	-	-	-	-	-	-	-	-	-	-	-	-	-	-	-	-	-
LaCOG99184	hypothetical protein	unknown	secreted	2	-	-	-	-	-	-	-	-	-	-	-	-	-	+	-	-	-	-	+	-	-	-	-	-	-	-
LaCOG99185	hypothetical protein	unknown	secreted	2	-	-	-	-	-	-	+	-	-	-	-	-	-	-	-	+	-	-	-	-	-	-	-	-	-	-
LaCOG99186	metallo-aminopeptidase,	enzyme	secreted	2	-	+	-	-	-	-	-	-	-	-	-	-	-	-	-	-	-	-	-	-	+	-	-	-	-	-
LaCOG99191	hypothetical protein	unknown	Secreted LPxTG Cell-wall anchored	2	-	-	-	-	-	-	-	-	-	-	+	-	-	-	-	-	-	-	-	-	-	-	-	-	+	-
LaCOG99192	putative hydrolase,	enzyme	N-terminally anchored	3	+	-	-	-	-	+	-	-	-	-	-	-	-	-	-	-	-	-	-	-	-	-	-	-	-	+
LaCOG99193	hypothetical protein	unknown	Lipid anchored	2	-	-	-	-	-	-	+	+	-	-	-	-	-	-	-	-	-	-	-	-	-	-	-	-	-	-
LaCOG99195	hypothetical protein	unknown	secreted	2	-	-	-	-	-	-	-	-	-	-	-	-	-	+	-	-	-	-	+	-	-	-	-	-	-	-
LaCOG99196	hypothetical protein	unknown	secreted	2	-	-	-	-	-	-	+	-	-	-	-	-	-	-	-	+	-	-	-	-	-	-	-	-	-	-
LaCOG99199	hypothetical protein	unknown	N-terminally anchored	3	+	-	-	-	-	+	-	-	-	-	-	-	-	-	-	-	-	-	-	-	-	-	-	-	-	+
LaCOG99205	septum formation initiator,	cell division	N-terminally anchored	2	-	-	-	-	-	-	-	-	-	-	-	-	-	-	-	-	+	+	-	-	-	-	-	-	-	-
LaCOG99206	hypothetical protein	unkown	Secretory	3	+	-	-	-	-	+	-	-	-	-	-	-	-	-	-	-	-	-	-	-	-	-	-	-	-	+
LaCOG99207	hypothetical protein	unknown	N-terminally anchored	2	-	-	-	-	-	-	+	-	-	-	-	-	-	-	-	+	-	-	-	-	-	-	-	-	-	-
LaCOG99210	hypothetical protein	unknown	secreted	2	-	+	-	-	-	-	-	-	-	-	-	-	-	-	-	-	-	-	-	-	+	-	-	-	-	-
LaCOG99212	hypothetical protein	unknown	secreted	2	-	-	-	-	-	-	-	-	-	-	+	-	-	-	-	-	-	-	-	-	-	-	-	-	+	-
LaCOG99215	abortive phage resistance protein abiP, hypothetical protein	unknown	N-terminally anchored	2	-	-	-	-	-	-	-	-	-	-	-	-	-	+	-	-	-	-	+	-	-	-	-	-	-	-
LaCOG99220	hypothetical protein	unknown	Secreted LPxTG Cell-wall anchored	2	-	-	-	-	-	-	+	-	-	-	-	-	-	-	-	+	-	-	-	-	-	-	-	-	-	-
LaCOG99223	Phospholipase A2 family enzyme,	enzyme	N-terminally anchored	2	-	-	-	-	-	-	+	-	-	-	-	-	-	-	-	+	-	-	-	-	-	-	-	-	-	-
LaCOG99224	hypothetical protein	unknown	N-terminally anchored	2	-	-	-	-	-	-	-	+	+	-	-	-	-	-	-	-	-	-	-	-	-	-	-	-	-	-
LaCOG99225	hypothetical protein	unknown	secreted	2	-	-	-	-	-	-	-	-	-	-	+	-	-	-	-	-	-	-	-	-	-	-	-	-	+	-
LaCOG99227	hypothetical protein	unknown	Lipid anchored	2	-	-	-	-	-	-	-	-	-	-	-	+	+	-	-	-	-	-	-	-	-	-	-	-	-	-
LaCOG99229	hypothetical protein	unknown	N-terminally anchored	3	-	-	-	-	-	-	-	+	-	-	-	-	-	+	-	-	-	-	+	-	-	-	-	-	-	-
LaCOG99235	hypothetical protein	unknown	secreted	2	-	-	-	-	-	-	-	-	-	-	+	-	-	-	-	-	-	-	-	-	-	-	-	-	+	-
LaCOG99240	hypothetical protein	unknown	Lipid anchored	3	+	-	-	-	-	+	-	-	-	-	-	-	-	-	-	-	-	-	-	-	-	-	-	-	-	+
LaCOG99245	hypothetical protein	unknown	Lipid anchored	3	+	-	-	-	-	+	-	-	-	-	-	-	-	-	-	-	-	-	-	-	-	-	-	-	-	+
LaCOG99249	hypothetical protein	unknown	N-terminally anchored	2	-	-	-	-	-	-	+	-	-	-	-	-	-	-	-	+	-	-	-	-	-	-	-	-	-	-
LaCOG99250	surface layer protein, S-layer protein	Cell-surface complex	secreted	1	-	-	-	-	-	-	-	-	-	-	-	-	-	-	-	-	-	-	-	-	+	-	-	-	-	-
LaCOG99251	surface layer protein, S-layer protein	Cell-surface complex	secreted	2	-	+	-	-	-	-	-	-	-	-	-	-	-	-	-	-	-	-	-	-	+	-	-	-	-	-
LaCOG99252	hypothetical protein	unknown	secreted	2	-	-	-	-	-	-	+	-	-	-	-	-	-	-	-	+	-	-	-	-	-	-	-	-	-	-
LaCOG99253	hypothetical protein	unknown	secreted	3	-	-	-	-	-	-	-	-	+	-	-	-	-	+	-	-	-	-	+	-	-	-	-	-	-	-
LaCOG99255	cell surface protein Csc complex, CscC protein	cell-surface complex	N-terminally anchored	1	-	-	-	+	-	-	-	-	-	-	-	-	-	-	-	-	-	-	-	-	-	-	-	-	-	-
LaCOG99301	cell surface protein Csc complex, CscC protein	cell-surface complex	N-terminally anchored	1	-	-	-	-	-	-	-	-	-	-	-	-	-	-	+	-	-	-	-	-	-	-	-	-	-	-
LacOG99302	sortase surface protein transpeptidase	secretion	LPxTG Cell-wall anchored	1	-	-	-	-	-	-	-	+	-	-	-	-	-	-	-	-	-	-	-	-	-	-	-	-	-	-
LaCOG99302	hypothetical protein	unknown	N-terminally anchored	2	-	-	-	-	-	-	-	-	-	-	-	-	-	+	-	-	-	-	+	-	-	-	-	-	-	-
LaCOG99303	hypothetical protein	binding proteins	Secreted LPxTG Cell-wall anchored	2	-	-	-	-	-	-	-	-	-	+	-	-	-	-	-	-	-	-	-	-	+	-	-	-	-	-
LaCOG99304	hypothetical protein	unknown	N-terminally anchored	2	-	+	-	-	-	-	-	-	-	-	-	-	-	-	-	-	-	-	-	-	+	-	-	-	-	-
LaCOG99305	hypothetical protein	unknown	secreted	4	-	+	-	-	-	-	-	-	-	-	+	-	-	-	-	-	-	-	-	-	+	-	-	-	+	-
LaCOG99307	hypothetical protein	unknown	secreted	3	-	-	-	-	-	-	-	-	-	-	+	-	-	-	-	-	-	-	-	-	+	-	-	-	+	-
LaCOG99308	peptidase M23 family,	enzyme	N-terminally anchored	3	-	+	-	-	-	-	-	-	-	-	-	-	-	-	-	-	-	-	-	-	+	-	-	-	+	-
LaCOG99309	mucus-binding protein,	binding proteins	N-terminally anchored	3	-	-	-	-	-	-	-	-	-	-	-	+	+	-	-	-	-	-	-	-	+	-	-	-	-	-
LaCOG99312	hypothetical protein	unknown	variable	2	-	-	-	-	-	-	-	-	-	-	-	-	-	-	-	-	-	-	-	+	+	-	-	-	-	-
LaCOG99313	sortase, surface protein transpeptidase	secretion	LPxTG Cell-wall anchored	4	-	-	-	-	-	-	+	+	-	-	-	-	-	-	-	+	+	-	-	-	-	-	-	-	-	-
LaCOG99314	hypothetical protein	unknown	Secreted LPxTG Cell-wall anchored	3	-	-	-	-	-	-	+	-	-	-	-	-	-	-	-	+	+	-	-	-	-	-	-	-	-	-
LaCOG99319	hypothetical protein	unknown	N-terminally anchored	4	-	+	-	-	-	-	-	-	-	-	+	-	-	-	-	-	-	-	-	-	+	-	-	-	+	-
LaCOG99320	hypothetical protein	unknown	N-terminally anchored	2	-	-	-	+	-	-	-	-	-	-	-	-	-	-	-	-	-	-	-	-	+	-	-	-	-	-
LaCOG99321	hypothetical protein	unknown	N-terminally anchored	1	-	-	-	-	-	-	-	-	-	-	-	-	-	-	-	-	-	-	-	+	-	-	-	-	-	-
LaCOG99322	hypothetical protein	unknown	secreted	1	-	-	-	-	-	-	-	-	-	-	-	-	-	-	-	-	-	-	-	+	-	-	-	-	-	-
LaCOG99323	hypothetical protein	unknown	N-terminally anchored	2	-	-	-	-	-	-	-	-	-	-	-	-	-	-	-	-	+	-	-	+	-	-	-	-	-	-
LaCOG99324	bacteriocin ,	bacteriocin	Secreted via minor pathways (bacteriocin)	1	-	-	-	-	-	-	-	-	-	-	-	-	-	-	-	-	-	-	-	+	-	-	-	-	-	-
LaCOG99325	hypothetical protein	unknown	N-terminally anchored	2	-	-	-	-	-	-	-	-	-	-	+	-	-	-	-	-	-	-	-	-	-	-	-	-	+	-
LaCOG99326	surface layer protein, S-layer protein	Cell-surface complex	secreted	1	-	-	-	-	-	-	-	-	-	-	-	-	-	-	-	-	-	-	-	-	-	-	-	+	-	-
LaCOG99327	hypothetical protein	unknown	N-terminally anchored	2	-	+	-	-	-	-	-	-	-	-	-	-	-	-	-	-	-	-	-	-	-	-	-	+	-	-
LaCOG99328	hypothetical protein	unknown	secreted	1	-	-	-	-	-	-	-	-	-	-	-	-	-	-	-	-	-	-	-	-	-	-	-	+	-	-
LaCOG99329	iron-transport protein,	transport	Secreted LPxTG Cell-wall anchored	2	-	-	+	-	-	-	-	-	-	-	-	-	-	-	-	-	-	-	-	-	-	-	-	+	-	-
LaCOG99330	hypothetical protein	binding proteins	N-terminally anchored	2	-	-	-	-	-	-	+	-	-	-	-	-	-	-	-	+	-	-	-	-	-	-	-	-	-	-
LaCOG99332	hypothetical protein	unknown	secreted	1	-	+	-	-	-	-	-	-	-	-	-	-	-	-	-	-	-	-	-	-	-	-	-	-	-	-
LaCOG99333	hypothetical protein	unknown	N-terminally anchored	1	-	-	-	-	-	-	-	-	-	-	-	-	-	-	-	-	-	+	-	-	-	-	-	-	-	-
LaCOG99334	Thiol-disulfide isomerase or thioredoxin,	enzyme	N-terminally anchored	1	-	-	-	-	-	-	-	-	-	-	-	-	-	-	-	-	-	+	-	-	-	-	-	-	-	-
LaCOG99336	hypothetical proteinSKN1 domain-containing protein	unknown	Secreted LPxTG Cell-wall anchored	2	-	-	-	-	-	-	-	-	-	-	-	-	-	-	-	-	+	+	-	-	-	-	-	-	-	-
LaCOG99337	hypothetical protein	unknown	N-terminally anchored	2	-	-	-	-	-	-	-	-	-	-	-	-	-	-	-	-	+	+	-	-	-	-	-	-	-	-
LaCOG99338	peptidoglycan hydrolase (putative), glucosyltransferase-S	Cell-wall turnover	N-terminally anchored	2	-	-	-	-	-	-	-	+	-	-	-	-	-	-	-	-	-	+	-	-	-	-	-	-	-	-
LaCOG99339	hypothetical proteinaggregation substance precursor	unknown	Secreted LPxTG Cell-wall anchored	2	-	-	-	-	-	-	-	-	-	-	-	-	-	-	-	-	+	+	-	-	-	-	-	-	-	-
LaCOG99340	hypothetical protein	unknown	Secreted C-terminally anchored	2	-	-	-	-	-	-	-	-	-	-	-	+	+	-	-	-	-	-	-	-	-	-	-	-	-	-
LaCOG99341	hypothetical protein	unknown	Lipid anchored	3	-	-	+	-	-	-	-	-	-	-	-	+	+	-	-	-	-	-	-	-	-	-	-	-	-	-
LaCOG99342	hypothetical protein	unknown	Lipid anchored	2	-	-	-	-	-	-	-	-	-	-	-	+	+	-	-	-	-	-	-	-	-	-	-	-	-	-
LaCOG99343	hypothetical protein	unknown	secreted	2	-	-	-	-	-	-	-	-	-	-	-	+	+	-	-	-	-	-	-	-	-	-	-	-	-	-
LaCOG99344	N-acetylmuramoyl-L-alanine amidase,	cell-wall turnover	N-terminally anchored	2	-	-	-	-	-	-	-	-	-	-	-	+	+	-	-	-	-	-	-	-	-	-	-	-	-	-
LaCOG99345	amidase,	enzyme	Secreted LPxTG Cell-wall anchored	3	-	-	-	-	-	-	-	+	-	-	-	+	+	-	-	-	-	-	-	-	-	-	-	-	-	-
LaCOG99346	mannosyl-glycoprotein endo-beta-N-acetylglucosamidase, N-acetylmuramoyl-L-alanine amidase	enzyme	N-terminally anchored	3	-	-	+	-	-	-	-	-	-	-	-	+	+	-	-	-	-	-	-	-	-	-	-	-	-	-
LaCOG99347	mannosyl-glycoprotein endo-beta-N-acetylglucosamidase, N-acetylmuramoyl-L-alanine amidase	enzyme	secreted	2	-	-	-	-	-	-	-	-	-	-	-	+	+	-	-	-	-	-	-	-	-	-	-	-	-	-
LaCOG99348	hypothetical protein	unknown	variable	1	-	-	+	-	-	-	-	-	-	-	-	-	-	-	-	-	-	-	-	-	-	-	-	-	-	-
LaCOG99349	amino acid ABC transporter substrate binding component, glutamate ABC transporter substrate-binding component	transport	Lipid anchored	1	-	-	+	-	-	-	-	-	-	-	-	-	-	-	-	-	-	-	-	-	-	-	-	-	-	-
LaCOG99350	amidase,	cell-wall turnover	N-terminally anchored	4	+	-	-	-	-	+	-	+	-	-	-	-	-	-	-	-	-	-	-	-	-	-	-	-	-	+
LaCOG99351	cell wall protein precursor, similar to choline binding protein, truncated,	cell-wall turnover	N-terminally anchored (with CS)	2	+	-	-	-	-	+	-	-	-	-	-	-	-	-	-	-	-	-	-	-	-	-	-	-	-	-
LaCOG99352	surface exclusion protein , surface protein PrgA	binding proteins	Secreted LPxTG Cell-wall anchored	1	-	-	-	-	-	-	-	+	-	-	-	-	-	-	-	-	-	-	-	-	-	-	-	-	-	-
LaCOG99353	glucan-binding protein, aggregation substance PrgB	binding proteins	Secreted LPxTG Cell-wall anchored	1	-	-	-	-	-	-	-	+	-	-	-	-	-	-	-	-	-	-	-	-	-	-	-	-	-	-
LaCOG99354	cell wall surface anchor family protein, surface protein PrgC	binding proteins	Secreted LPxTG Cell-wall anchored	1	-	-	-	-	-	-	-	+	-	-	-	-	-	-	-	-	-	-	-	-	-	-	-	-	-	-
LaCOG99355	hypothetical protein	unknown	N-terminally anchored	1	-	-	-	-	-	-	-	+	-	-	-	-	-	-	-	-	-	-	-	-	-	-	-	-	-	-
LaCOG99356	hypothetical protein	unknown	secreted	1	-	-	-	-	-	-	-	+	-	-	-	-	-	-	-	-	-	-	-	-	-	-	-	-	-	-
LaCOG99357	hypothetical protein	unknown	Lipid anchored	1	-	-	-	-	-	-	-	+	-	-	-	-	-	-	-	-	-	-	-	-	-	-	-	-	-	-
LaCOG99358	hypothetical protein	unknown	Lipid anchored	1	-	-	-	-	-	-	-	+	-	-	-	-	-	-	-	-	-	-	-	-	-	-	-	-	-	-
LaCOG99359	hypothetical protein	unknown	variable	1	-	-	-	-	-	-	-	+	-	-	-	-	-	-	-	-	-	-	-	-	-	-	-	-	-	-
LaCOG99360	hypothetical protein	unknown	secreted	2	-	-	-	-	-	-	-	-	-	-	-	-	-	+	-	-	-	-	+	-	-	-	-	-	-	-
LaCOG99361	hypothetical protein	unknown	N-terminally anchored	1	-	-	-	-	-	-	-	+	-	-	-	-	-	-	-	-	-	-	-	-	-	-	-	-	-	-
LaCOG99362	hypothetical protein	unknown	Lipid anchored	1	-	-	-	-	-	-	-	+	-	-	-	-	-	-	-	-	-	-	-	-	-	-	-	-	-	-
LaCOG99363	nuclease,	enzyme	Lipid anchored	1	-	-	-	-	-	-	-	+	-	-	-	-	-	-	-	-	-	-	-	-	-	-	-	-	-	-
LaCOG99364	hypothetical protein	unknown	Lipid anchored	1	-	-	-	-	-	-	-	+	-	-	-	-	-	-	-	-	-	-	-	-	-	-	-	-	-	-
LaCOG99365	hypothetical protein	unknown	N-terminally anchored	1	-	-	-	-	-	-	-	+	-	-	-	-	-	-	-	-	-	-	-	-	-	-	-	-	-	-
LaCOG99366	glutamyl-diamino acid-endopeptidase, NLP/P60 family lipoprotein	cell-wall turnover	Lipid anchored	1	-	-	-	-	-	-	-	+	-	-	-	-	-	-	-	-	-	-	-	-	-	-	-	-	-	-
LaCOG99368	hypothetical protein	unknown	N-terminally anchored	1	-	-	-	-	-	-	-	+	-	-	-	-	-	-	-	-	-	-	-	-	-	-	-	-	-	-
LaCOG99371	Alpha-glucosidase family 31 of glycosyl hydrolase,	enzyme	Secreted LPxTG Cell-wall anchored	3	-	-	-	-	-	-	+	+	-	-	-	-	-	-	-	+	-	-	-	-	-	-	-	-	-	-
LaCOG99372	glycosyl hydrolase family 31, Alpha-glucosidase	enzyme	Secreted, LPxTG Cell-wall anchored	2	-	-	-	-	-	-	-	+	-	-	-	-	-	-	-	+	-	-	-	-	-	-	-	-	-	-
LaCOG99373	hypothetical protein	unknown	N-terminally anchored	3	-	+	-	-	-	-	-	-	-	-	-	-	-	-	-	-	-	-	-	-	+	-	-	-	+	-
LaCOG99374	hypothetical proteinCna B-type domain containing protein	unknown	Secreted, LPxTG Cell-wall anchored	2	-	-	-	-	-	-	+	-	-	-	-	-	-	-	-	+	-	-	-	-	-	-	-	-	-	-
LaCOG99375	hypothetical protein	unknown	N-terminally anchored	2	-	-	-	-	-	-	-	-	-	-	-	+	-	-	-	-	-	-	-	+	-	-	-	-	-	-
LaCOG99376	hypothetical protein	unknown	N-terminally anchored	1	-	-	-	-	-	-	-	-	-	-	-	-	-	-	-	-	-	-	-	-	-	-	-	+	-	-
LaCOG99380	linoleic acid isomerase, predicted oxidoreductase myosin-crossreactive antigen ortholog	enzyme	N-terminally anchored	8	-	-	-	+	-	-	+	-	+	-	-	-	-	-	-	+	-	+	-	+	-	+	-	+	-	-
LaCOG99381	secreted lipase, putative	enzyme	N-terminally anchored	1	-	-	-	-	-	-	-	+	-	-	-	-	-	-	-	-	-	-	-	-	-	-	-	-	-	-
LaCOG99382	NLP/P60 family protein,glutamyl-diamino acid-endopeptidase	cell-wall turnover	N-terminally anchored	3	-	-	-	-	-	-	+	-	+	-	-	-	-	-	-	+	-	-	-	-	-	-	-	-	-	-
LaCOG99383	secreted lipase, putative	enzyme	N-terminally anchored	2	-	-	-	-	-	-	-	-	-	-	-	+	+	-	-	-	-	-	-	-	-	-	-	-	-	-
LaCOG99384	hypothetical protein	unknown	N-terminally anchored	2	-	-	-	-	-	-	-	-	-	-	-	-	-	-	-	-	+	+	-	-	-	-	-	-	-	-
LaCOG99385	hypothetical protein	unknown	N-terminally anchored	2	-	-	-	-	-	-	-	+	-	-	-	-	-	-	-	-	-	+	-	-	-	-	-	-	-	-
LaCOG00517	Sortase SrtC	enzyme	LPxTG Cell-wall anchored	4	-	-	-	-	-	-	-	-	-	-	-	-	-	+	+	-	-	-	+	-	-	-	+	-	-	-
LaCOG99388	esterase	enzyme	N-terminally anchored	2	-	-	-	-	-	-	+	-	-	-	-	-	-	-	-	+	-	-	-	-	-	-	-	-	-	-
LaCOG99389	Sucrose-6-phosphate hydrolase	enzyme	Secretory(released) (with CS)	2	-	-	-	-	-	-	-	-	-	-	-	-	-	-	-	-	+	-	-	-	-	-	-	-	-	-

## Sheet: S3 Ubiquitous LaCOGs
LaCOG	Product	Function category	SCL	#Occurance
LaCOG01506	cell shape-determining protein,	cell division	N-terminally anchored	All
LaCOG00243	penicillin-binding protein 2B, cell division protein FtsI/penicillin-binding protein 2	cell-wall turnover	N-terminally anchored	All
LaCOG00358	penicillin-binding protein 1A,	cell-wall turnover	N-terminally anchored	All
LaCOG00850	D-alanyl transfer protein,	cell-wall turnover	N-terminally anchored	All
LaCOG01419	penicillin-binding protein 2A,	cell-wall turnover	N-terminally anchored	All
LaCOG01177	DNA uptake protein related DNA-binding protein, ComE operon protein 1 DNA receptor	competence	N-terminally anchored	All
LaCOG01429	ComG operon protein ComGC,	competence	N-terminally anchored	All
LaCOG01440	trypsin-like serine protease with PDZ domain,	enzyme	N-terminally anchored	All
LaCOG00749	sortase, surface protein transpeptidase	secretion	N-terminally anchored	All
LaCOG01133	peptidylprolyl isomerase,	secretion	Lipid anchored	All
LaCOG01525	signal peptidase I,	secretion	N-terminally anchored	All
LaCOG00320	transcriptional regulator LytR family,	signalling/regulation	N-terminally anchored	All
LaCOG00226	ABC transporter substrate binding protein, amino acid ABC transporter ABC-type metal ion transport system	transport	variable	All
LaCOG00887	metal ABC transporter substrate binding protein,	transport	Lipid anchored	All
LaCOG01129	phosphate ABC transporter substrate binding protein,	transport	Lipid anchored	All
LaCOG00415	hypothetical proteinmethyl-accepting chemotaxis-like protein	unknown	N-terminally anchored	All
LaCOG01219	hypothetical protein	unknown	N-terminally anchored	All
LaCOG00602	penicillin-binding protein, cell division protein FtsI/penicillin-binding protein 2	cell-wall turnover	N-terminally anchored	not in Lactobacillus_helveticus_DPC_4571
LaCOG00918	N-acetylglucosaminidase, muramidase	cell-wall turnover	N-terminally anchored	not in Lactococcus_lactis_cremoris_SK11
LaCOG01530	D-alanyl-D-alanine carboxypeptidase,	cell-wall turnover	Secreted	not in Enterococcus_faecalis_V583
LaCOG00097	DNA-entry nuclease,	competence	N-terminally anchored	not in Oenococcus_oeni_PSU-1
LaCOG01453	ATP-dependent protease La (putative), Lon-like protease with PDZ domain	enzyme	N-terminally anchored	not in Pediococcus_pentosaceus_ATCC_25745

## Sheet: S4 Niche-specific LaCOGs
LACOG	Function	SCL	Distribution
Dairy LAB specific LaCOGs
LaCOG00012	cell-wall turnover	N-terminally anchored	S.thermophilus, L.lactis
LaCOG00374	transport	Lipid anchored	S.thermophilus, L.lactis
LaCOG02690	enzyme	Secreted	E.faecalis, L.lactis
Plant-associated LAB specific LaCOGs
LaCOG02879	unknown	N-terminally anchored	L.plantarum, L.brevis, P.pentosaceus
LaCOG01618	enzyme	N-terminally anchored	L.plantarum, L.brevis, P.pentosaceus
LaCOG02082	transport	Lipid anchored	L.plantarum, L.brevis, P.pentosaceus
LaCOG02848	Cell-wall turnover	Secreted	L.plantarum, L.brevis
LaCOG02741	transport	N-terminally anchored	L.plantarum, L.brevis
LaCOG02931	unknown	N-terminally anchored	L.plantarum, L.brevis
LaCOG02762	unknown	Secreted	L.plantarum, L.brevis
LaCOG02819	unknown	Secreted	L.plantarum, L.brevis
LaCOG02936	unknown	Secreted	L.plantarum, L.brevis
LaCOG02927	unknown	Secreted, LPxTG Cell-wall anchored	L.plantarum, L.brevis
LaCOG02775	unknown	Secreted LPxTG Cell-wall anchored	L.plantarum, L.brevis
LaCOG03437	Cell-wall turnover	Secreted	L.plantarum, L.brevis, P.pentosaceus
GI-tract LAB specific LaCOGs
LaCOG99375	unknown	N-terminally anchored	L.reuteri, L.salivarius
LaCOG03292	enzyme	N-terminally anchored	L.gasseri, L.johnsonii
LaCOG03247	signalling/regulation	Secreted via minor pathways	L.gasseri, L.johnsonii
LaCOG03265	unknown	Lipid anchored	L.gasseri, L.johnsonii
LaCOG03134	unknown	Lipid anchored	L.gasseri, L.johnsonii
LaCOG90012	unknown	N-terminally anchored	L.gasseri, L.johnsonii
LaCOG03230	unknown	N-terminally anchored	L.gasseri, L.johnsonii
LaCOG03325	unknown	Secreted	L.gasseri, L.johnsonii
LaCOG03334	unknown	Secreted	L.gasseri, L.johnsonii
LaCOG03269	unknown	Secreted, C-terminally anchored	L.gasseri, L.johnsonii
LaCOG03226	unknown	Secreted, LPxTG Cell-wall anchored	L.acidophilus, L.johnsonii
LaCOG03267	unknown	Secreted, LPxTG Cell-wall anchored	L.acidophilus, L.johnsonii
LaCOG90008	unknown	Lipid anchored	L.gasseri, L.johnsonii, L.salivarius
LaCOG99312	unknown	variable	L.acidophilus, L.salivarius
LaCOG99303	binding proteins	Secreted, LPxTG Cell-wall anchored	L.acidophilus, L.johnsonii
LaCOG02280	binding proteins	Secreted, LPxTG Cell-wall anchored	L.acidophilus, L.gasseri, L.johnsonii
LaCOG02121	unknown	N-terminally anchored	L.gasseri, L.johnsonii
L.acidophilus complex LAB specific LaCOGs
LaCOG90005	binding proteins	Secreted	L.delbrueckii_bulgaricus, L.helveticus, L.acidophilus, L.gasseri, L.ohnsonii
LaCOG03110	competence	N-terminally anchored	L.delbrueckii_bulgaricus, L.helveticus, L.acidophilus, L.gasseri, L.ohnsonii
LaCOG02167	unknown	N-terminally anchored	L.delbrueckii_bulgaricus, L.helveticus, L.acidophilus, L.gasseri, L.ohnsonii
LaCOG02222	unknown	Secreted	L.delbrueckii_bulgaricus, L.helveticus, L.acidophilus, L.gasseri, L.ohnsonii
LaCOG99136	unknown	Lipid anchored	L.delbrueckii_bulgaricus, L.helveticus, L.acidophilus
LaCOG99319	unknown	N-terminally anchored	L.delbrueckii_bulgaricus, L.helveticus, L.acidophilus
LaCOG99305	unknown	secreted	L.delbrueckii_bulgaricus, L.helveticus, L.acidophilus
LaCOG99024	unknown	variable	L.delbrueckii_bulgaricus, L.helveticus, L.acidophilus
LaCOG90020	unknown	N-terminally anchored	L.delbrueckii_bulgaricus, L.helveticus, L.ohnsonii
LaCOG99070	unknown	N-terminally anchored	L.delbrueckii_bulgaricus, L.helveticus
LaCOG02218	unknown	variable	L.delbrueckii_bulgaricus, L.acidophilus, L.gasseri, L.ohnsonii
LaCOG02187	unknown	N-terminally anchored	L.delbrueckii_bulgaricus, L.gasseri, L.ohnsonii
LaCOG99095	unknown	N-terminally anchored	L.delbrueckii_bulgaricus, L.acidophilus
LaCOG99373	unknown	N-terminally anchored	L.delbrueckii_bulgaricus, L.helveticus, L.acidophilus
LaCOG99178	Cell-surface complex	secreted	L.delbrueckii_bulgaricus, L.helveticus
LaCOG02118	transport	Lipid anchored	L.helveticus, L.acidophilus, L.gasseri, L.ohnsonii
LaCOG03244	unknown	Lipid anchored	L.helveticus, L.acidophilus, L.gasseri, L.ohnsonii
LaCOG99129	binding proteins	N-terminally anchored	L.helveticus, L.acidophiluss
LaCOG99251	Cell-surface complex	secreted	L.helveticus, L.acidophilus
LaCOG99100	Cell-surface complex	secreted	L.helveticus, L.acidophilus
LaCOG99174	Cell-surface complex	secreted	L.helveticus, L.acidophilus
LaCOG99068	Cell-surface complex	secreted	L.helveticus, L.acidophilus
LaCOG99046	Cell-surface complex	secreted	L.helveticus, L.acidophilus
LaCOG99186	enzyme	secreted	L.helveticus, L.acidophilus
LaCOG99064	unknown	Lipid anchored	L.helveticus, L.acidophilus
LaCOG99304	unknown	N-terminally anchored	L.helveticus, L.acidophilus
LaCOG99210	unknown	secreted	L.helveticus, L.acidophilus
LaCOG99164	unknown	secreted	L.helveticus, L.acidophilus
LaCOG99144	unknown	secreted	L.helveticus, L.acidophilus
LaCOG99006	unknown	Secreted LPxTG Cell-wall anchored	L.helveticus, L.acidophilus
LaCOG99031	unknown	secreted	L.helveticus, L.acidophiluss

## Sheet: S5 Species-specific LaCOGs
LaCOG	Product	Function category	SCL	Strains
LaCOG specific for Enterococcus_faecalis
LaCOG99352	surface exclusion protein , surface protein PrgA	binding proteins	Secreted LPxTG Cell-wall anchored	Enterococcus_faecalis_V583
LaCOG99353	glucan-binding protein, aggregation substance PrgB	binding proteins	Secreted LPxTG Cell-wall anchored	Enterococcus_faecalis_V583
LaCOG99354	cell wall surface anchor family protein, surface protein PrgC	binding proteins	Secreted LPxTG Cell-wall anchored	Enterococcus_faecalis_V583
LaCOG99355	hypothetical protein	unknown	N-terminally anchored	Enterococcus_faecalis_V583
LaCOG99356	hypothetical protein	unknown	secreted	Enterococcus_faecalis_V583
LaCOG99357	hypothetical protein	unknown	Lipid anchored	Enterococcus_faecalis_V583
LaCOG99358	hypothetical protein	unknown	Lipid anchored	Enterococcus_faecalis_V583
LaCOG99359	hypothetical protein	unknown	variable	Enterococcus_faecalis_V583
LaCOG99361	hypothetical protein	unknown	N-terminally anchored	Enterococcus_faecalis_V583
LaCOG99362	hypothetical protein	unknown	Lipid anchored	Enterococcus_faecalis_V583
LaCOG99363	nuclease,	enzyme	Lipid anchored	Enterococcus_faecalis_V583
LaCOG99364	hypothetical protein	unknown	Lipid anchored	Enterococcus_faecalis_V583
LaCOG99365	hypothetical protein	unknown	N-terminally anchored	Enterococcus_faecalis_V583
LaCOG99366	glutamyl-diamino acid-endopeptidase, NLP/P60 family lipoprotein	cell-wall turnover	Lipid anchored	Enterococcus_faecalis_V583
LaCOG99368	hypothetical protein	unknown	N-terminally anchored	Enterococcus_faecalis_V583
LaCOG99381	secreted lipase, putative	enzyme	N-terminally anchored	Enterococcus_faecalis_V583
LaCOG specific for Lactobacillus_acidophilus
LaCOG99250	surface layer protein, S-layer protein	Cell-surface complex	secreted	Lactobacillus_acidophilus_NCFM
LaCOG specific for Lactobacillus_brevis
LaCOG99326	surface layer protein, S-layer protein	Cell-surface complex	secreted	Lactobacillus_brevis_ATCC_367
LaCOG99328	hypothetical protein	unknown	secreted	Lactobacillus_brevis_ATCC_367
LaCOG99376	hypothetical protein	unknown	N-terminally anchored	Lactobacillus_brevis_ATCC_367
LaCOG specific for Lactobacillus_casei
LaCOG03382	hypothetical protein	unknown	Secreted
LaCOG99008	hypothetical protein	unknown	N-terminally anchored	Lactobacillus_casei_BL23, Lactobacillus_casei_ATCC_334
LaCOG99028	hypothetical protein	unknown	N-terminally anchored	Lactobacillus_casei_BL23, Lactobacillus_casei_ATCC_334
LaCOG99029	hypothetical protein	unknown	N-terminally anchored	Lactobacillus_casei_BL23, Lactobacillus_casei_ATCC_334
LaCOG99033	hypothetical protein	unknown	secreted	Lactobacillus_casei_BL23, Lactobacillus_casei_ATCC_334
LaCOG99035	hypothetical protein	unknown	N-terminally anchored	Lactobacillus_casei_BL23, Lactobacillus_casei_ATCC_334
LaCOG99036	hypothetical protein	unknown	Lipid anchored	Lactobacillus_casei_BL23, Lactobacillus_casei_ATCC_334
LaCOG99049	hypothetical protein	unknown	Lipid anchored	Lactobacillus_casei_BL23, Lactobacillus_casei_ATCC_334
LaCOG99050	hypothetical protein	unknown	N-terminally anchored	Lactobacillus_casei_BL23, Lactobacillus_casei_ATCC_334
LaCOG99052	Competence protein ComGC,	competence	N-terminally anchored	Lactobacillus_casei_BL23, Lactobacillus_casei_ATCC_334
LaCOG99078	hypothetical protein	unknown	N-terminally anchored	Lactobacillus_casei_BL23, Lactobacillus_casei_ATCC_334
LaCOG99103	hypothetical protein	unknown	N-terminally anchored	Lactobacillus_casei_BL23, Lactobacillus_casei_ATCC_334
LaCOG99114	hypothetical protein	unknown	N-terminally anchored	Lactobacillus_casei_BL23, Lactobacillus_casei_ATCC_334
LaCOG99119	hypothetical protein	unknown	N-terminally anchored	Lactobacillus_casei_BL23, Lactobacillus_casei_ATCC_334
LaCOG99125	hypothetical protein	unknown	N-terminally anchored	Lactobacillus_casei_BL23, Lactobacillus_casei_ATCC_334
LaCOG99128	Competence protein ComGC,	competence	N-terminally anchored	Lactobacillus_casei_BL23, Lactobacillus_casei_ATCC_334
LaCOG99130	sortase,	secretion	N-terminally anchored	Lactobacillus_casei_BL23, Lactobacillus_casei_ATCC_334
LaCOG99131	hypothetical protein	unknown	Lipid anchored	Lactobacillus_casei_BL23, Lactobacillus_casei_ATCC_334
LaCOG99146	hypothetical protein	unknown	N-terminally anchored	Lactobacillus_casei_BL23, Lactobacillus_casei_ATCC_334
LaCOG99166	hypothetical protein	unknown	secreted	Lactobacillus_casei_BL23, Lactobacillus_casei_ATCC_334
LaCOG99170	hypothetical proteinCell wall-associated hydrolase	unknown	secreted	Lactobacillus_casei_BL23, Lactobacillus_casei_ATCC_334
LaCOG99177	hypothetical protein	unknown	Secreted LPxTG Cell-wall anchored	Lactobacillus_casei_BL23, Lactobacillus_casei_ATCC_334
LaCOG99185	hypothetical protein	unknown	secreted	Lactobacillus_casei_BL23, Lactobacillus_casei_ATCC_334
LaCOG99196	hypothetical protein	unknown	secreted	Lactobacillus_casei_BL23, Lactobacillus_casei_ATCC_334
LaCOG99207	hypothetical protein	unknown	N-terminally anchored	Lactobacillus_casei_BL23, Lactobacillus_casei_ATCC_334
LaCOG99220	hypothetical protein	unknown	Secreted LPxTG Cell-wall anchored	Lactobacillus_casei_BL23, Lactobacillus_casei_ATCC_334
LaCOG99223	Phospholipase A2 family enzyme,	enzyme	N-terminally anchored	Lactobacillus_casei_BL23, Lactobacillus_casei_ATCC_334
LaCOG99249	hypothetical protein	unknown	N-terminally anchored	Lactobacillus_casei_BL23, Lactobacillus_casei_ATCC_334
LaCOG99252	hypothetical protein	unknown	secreted	Lactobacillus_casei_BL23, Lactobacillus_casei_ATCC_334
LaCOG99330	hypothetical protein	binding proteins	N-terminally anchored	Lactobacillus_casei_BL23, Lactobacillus_casei_ATCC_334
LaCOG99374	hypothetical proteinCna B-type domain containing protein	unknown	Secreted, LPxTG Cell-wall anchored	Lactobacillus_casei_BL23, Lactobacillus_casei_ATCC_334
LacOG01653	lyzozyme M1 (1 4-beta-N-acetylmuramidase),endolysin phage lysin	cell-wall turnover	variable	Lactobacillus_casei_BL23
LaCOG specific for Lactobacillus_delbrueckii
LaCOG90010	mucus-binding protein,	binding proteins	Secreted	Lactobacillus_delbrueckii_bulgaricus_ATCC_BAA-365, actobacillus_delbrueckii_bulgaricus_ATCC11842
LaCOG99016	hypothetical protein	unknown	N-terminally anchored	Lactobacillus_delbrueckii_bulgaricus_ATCC_BAA-365, actobacillus_delbrueckii_bulgaricus_ATCC11842
LaCOG99021	hypothetical protein	unknown	N-terminally anchored	Lactobacillus_delbrueckii_bulgaricus_ATCC_BAA-365, actobacillus_delbrueckii_bulgaricus_ATCC11842
LaCOG99056	hypothetical protein	unknown	N-terminally anchored	Lactobacillus_delbrueckii_bulgaricus_ATCC_BAA-365, actobacillus_delbrueckii_bulgaricus_ATCC11842
LaCOG99090	glycosyl hydrolase family 18, Predicted glycosyl hydrolase	enzyme	Lipid anchored	Lactobacillus_delbrueckii_bulgaricus_ATCC_BAA-365, actobacillus_delbrueckii_bulgaricus_ATCC11842
LaCOG99101	hypothetical protein	unknown	N-terminally anchored	Lactobacillus_delbrueckii_bulgaricus_ATCC_BAA-365, actobacillus_delbrueckii_bulgaricus_ATCC11842
LaCOG99106	hypothetical protein	unknown	N-terminally anchored	Lactobacillus_delbrueckii_bulgaricus_ATCC_BAA-365, actobacillus_delbrueckii_bulgaricus_ATCC11842
LaCOG99133	hypothetical protein	unknown	N-terminally anchored	Lactobacillus_delbrueckii_bulgaricus_ATCC_BAA-365, actobacillus_delbrueckii_bulgaricus_ATCC11842
LaCOG99139	hypothetical protein	unknown	secreted	Lactobacillus_delbrueckii_bulgaricus_ATCC_BAA-365, actobacillus_delbrueckii_bulgaricus_ATCC11842
LaCOG99163	hypothetical protein	unknown	N-terminally anchored	Lactobacillus_delbrueckii_bulgaricus_ATCC_BAA-365, actobacillus_delbrueckii_bulgaricus_ATCC11842
LaCOG99191	hypothetical protein	unknown	Secreted LPxTG Cell-wall anchored	Lactobacillus_delbrueckii_bulgaricus_ATCC_BAA-365, actobacillus_delbrueckii_bulgaricus_ATCC11842
LaCOG99212	hypothetical protein	unknown	secreted	Lactobacillus_delbrueckii_bulgaricus_ATCC_BAA-365, actobacillus_delbrueckii_bulgaricus_ATCC11842
LaCOG99225	hypothetical protein	unknown	secreted	Lactobacillus_delbrueckii_bulgaricus_ATCC_BAA-365, actobacillus_delbrueckii_bulgaricus_ATCC11842
LaCOG99235	hypothetical protein	unknown	secreted	Lactobacillus_delbrueckii_bulgaricus_ATCC_BAA-365, actobacillus_delbrueckii_bulgaricus_ATCC11842
LaCOG99325	hypothetical protein	unknown	N-terminally anchored	Lactobacillus_delbrueckii_bulgaricus_ATCC_BAA-365, actobacillus_delbrueckii_bulgaricus_ATCC11842
LaCOG specific for Lactobacillus_fermentum
LaCOG99349	amino acid ABC transporter substrate binding component, glutamate ABC transporter substrate-binding component	transport	Lipid anchored	Lactobacillus_fermentum_IFO_3956
LaCOG99348	hypothetical protein	unknown	variable	Lactobacillus_fermentum_IFO_3956
LaCOG specific for Lactobacillus_helveticus
LaCOG99332	hypothetical protein	unknown	secreted	Lactobacillus_helveticus_DPC_4571
LaCOG specific for Lactobacillus_plantarum
LaCOG99255	cell surface protein Csc complex, CscC protein	cell-surface complex	N-terminally anchored	Lactobacillus_plantarum_WCFS1
LaCOG specific for Lactobacillus_reuteri
LaCOG99002	hypothetical protein	unknown	Lipid anchored	Lactobacillus_reuteri_F275_JGI,Lactobacillus_reuteri_F275_Kitasato
LaCOG99043	hypothetical protein	unknown	Lipid anchored	Lactobacillus_reuteri_F275_JGI,Lactobacillus_reuteri_F275_Kitasato
LaCOG99060	hypothetical protein	unknown	Secreted LPxTG Cell-wall anchored	Lactobacillus_reuteri_F275_JGI,Lactobacillus_reuteri_F275_Kitasato
LaCOG99127	hypothetical protein	unknown	N-terminally anchored	Lactobacillus_reuteri_F275_JGI,Lactobacillus_reuteri_F275_Kitasato
LaCOG99157	hypothetical protein	unknown	secreted	Lactobacillus_reuteri_F275_JGI,Lactobacillus_reuteri_F275_Kitasato
LaCOG99168	hypothetical protein	unknown	Lipid anchored	Lactobacillus_reuteri_F275_JGI,Lactobacillus_reuteri_F275_Kitasato
LaCOG99227	hypothetical protein	unknown	Lipid anchored	Lactobacillus_reuteri_F275_JGI,Lactobacillus_reuteri_F275_Kitasato
LaCOG99340	hypothetical protein	unknown	Secreted C-terminally anchored	Lactobacillus_reuteri_F275_JGI,Lactobacillus_reuteri_F275_Kitasato
LaCOG99342	hypothetical protein	unknown	Lipid anchored	Lactobacillus_reuteri_F275_JGI,Lactobacillus_reuteri_F275_Kitasato
LaCOG99343	hypothetical protein	unknown	secreted	Lactobacillus_reuteri_F275_JGI,Lactobacillus_reuteri_F275_Kitasato
LaCOG99344	N-acetylmuramoyl-L-alanine amidase,	cell-wall turnover	N-terminally anchored	Lactobacillus_reuteri_F275_JGI,Lactobacillus_reuteri_F275_Kitasato
LaCOG99347	mannosyl-glycoprotein endo-beta-N-acetylglucosamidase, N-acetylmuramoyl-L-alanine amidase	enzyme	secreted	Lactobacillus_reuteri_F275_JGI,Lactobacillus_reuteri_F275_Kitasato
LaCOG99383	secreted lipase, putative	enzyme	N-terminally anchored	Lactobacillus_reuteri_F275_JGI,Lactobacillus_reuteri_F275_Kitasato
LaCOG specific for Lactobacillus_salivarius
LaCOG99321	hypothetical protein	unknown	N-terminally anchored	Lactobacillus_salivarius_UCC118
LaCOG99322	hypothetical protein	unknown	secreted	Lactobacillus_salivarius_UCC118
LaCOG99324	bacteriocin ,	bacteriocin	Secreted via minor pathways (bacteriocin)	Lactobacillus_salivarius_UCC118
LaCOG specific for Lactococcus_lactis
LaCOG00636	exopolysaccharide biosynthesis protein, N-acetylglucosamine-1-phosphodiester alpha-N-acetylglucosaminidase related protein	EPS biosynthesis	N-terminally anchored	Lactococcus_lactis_cremoris_SK11, Lactococcus_lactis_lactis_IL1403, Lactococcus_lactis_cremoris_MG1363
LaCOG01216	hypothetical protein	unknown	Lipid anchored	Lactococcus_lactis_cremoris_SK11, Lactococcus_lactis_lactis_IL1403, Lactococcus_lactis_cremoris_MG1363
LaCOG01397	hypothetical protein	unknown	Lipid anchored	Lactococcus_lactis_cremoris_SK11, Lactococcus_lactis_lactis_IL1403, Lactococcus_lactis_cremoris_MG1363
LaCOG01471	hypothetical protein	unknown	N-terminally anchored	Lactococcus_lactis_cremoris_SK11, Lactococcus_lactis_lactis_IL1403
LaCOG01500	hypothetical protein	unknown	variable	Lactococcus_lactis_cremoris_SK11, Lactococcus_lactis_lactis_IL1403, Lactococcus_lactis_cremoris_MG1363
LaCOG02406	hypothetical protein	unknown	Secreted C-terminally anchored	Lactococcus_lactis_cremoris_SK11, Lactococcus_lactis_lactis_IL1403, Lactococcus_lactis_cremoris_MG1363
LaCOG02423	hypothetical protein	unknown	N-terminally anchored	Lactococcus_lactis_cremoris_SK11, Lactococcus_lactis_lactis_IL1403, Lactococcus_lactis_cremoris_MG1363
LaCOG02460	hypothetical protein	unknown	N-terminally anchored	Lactococcus_lactis_cremoris_SK11, Lactococcus_lactis_lactis_IL1403, Lactococcus_lactis_cremoris_MG1363
LaCOG02466	hypothetical protein	unknown	N-terminally anchored	Lactococcus_lactis_lactis_IL1403, Lactococcus_lactis_cremoris_MG1363
LaCOG02478	hypothetical protein	unknown	N-terminally anchored	Lactococcus_lactis_cremoris_SK11, Lactococcus_lactis_lactis_IL1403
LaCOG02492	hypothetical proteinserine/threonine protein phosphatase	unknown	N-terminally anchored	Lactococcus_lactis_cremoris_SK11, Lactococcus_lactis_lactis_IL1403, Lactococcus_lactis_cremoris_MG1363
LaCOG02496	hypothetical protein	unknown	Secreted LPxTG Cell-wall anchored	Lactococcus_lactis_cremoris_SK11, Lactococcus_lactis_lactis_IL1403, Lactococcus_lactis_cremoris_MG1363
LaCOG02508	hypothetical protein	unknown	N-terminally anchored	Lactococcus_lactis_cremoris_SK11, Lactococcus_lactis_lactis_IL1403, Lactococcus_lactis_cremoris_MG1363
LaCOG02514	Transcriptional regulator,	signalling/regulation	N-terminally anchored	Lactococcus_lactis_cremoris_SK11, Lactococcus_lactis_lactis_IL1403, Lactococcus_lactis_cremoris_MG1363
LaCOG02548	hypothetical protein	unknown	N-terminally anchored	Lactococcus_lactis_cremoris_SK11, Lactococcus_lactis_lactis_IL1403, Lactococcus_lactis_cremoris_MG1363
LaCOG02565	hypothetical protein	unknown	N-terminally anchored	Lactococcus_lactis_cremoris_SK11, Lactococcus_lactis_lactis_IL1403, Lactococcus_lactis_cremoris_MG1363
LaCOG02581	hypothetical protein	unknown	Secreted	Lactococcus_lactis_cremoris_SK11, Lactococcus_lactis_lactis_IL1403, Lactococcus_lactis_cremoris_MG1363
LaCOG02585	hypothetical protein	unknown	N-terminally anchored	Lactococcus_lactis_cremoris_SK11, Lactococcus_lactis_lactis_IL1403, Lactococcus_lactis_cremoris_MG1363
LaCOG02587	hypothetical protein	unknown	variable	Lactococcus_lactis_cremoris_SK11, Lactococcus_lactis_lactis_IL1403
LaCOG02590	hypothetical proteinprophage pi3 protein 01	unknown	variable	Lactococcus_lactis_cremoris_SK11, Lactococcus_lactis_lactis_IL1403, Lactococcus_lactis_cremoris_MG1363
LaCOG02620	hypothetical protein	unknown	N-terminally anchored	Lactococcus_lactis_cremoris_SK11, Lactococcus_lactis_lactis_IL1403, Lactococcus_lactis_cremoris_MG1363
LaCOG02627	hypothetical protein	unknown	Secreted	Lactococcus_lactis_cremoris_SK11, Lactococcus_lactis_lactis_IL1403, Lactococcus_lactis_cremoris_MG1363
LaCOG02644	alpha-amylase,	enzyme	Lipid anchored	Lactococcus_lactis_cremoris_SK11, Lactococcus_lactis_lactis_IL1403, Lactococcus_lactis_cremoris_MG1363
LaCOG02667	hypothetical protein	unknown	N-terminally anchored	Lactococcus_lactis_cremoris_SK11, Lactococcus_lactis_lactis_IL1403, Lactococcus_lactis_cremoris_MG1363
LaCOG02692	hypothetical protein	unknown	Lipid anchored	Lactococcus_lactis_cremoris_SK11, Lactococcus_lactis_lactis_IL1403, Lactococcus_lactis_cremoris_MG1363
LaCOG02694	hypothetical protein	unknown	N-terminally anchored	Lactococcus_lactis_cremoris_SK11, Lactococcus_lactis_lactis_IL1403
LaCOG02700	hypothetical protein	unknown	Secreted	Lactococcus_lactis_cremoris_SK11, Lactococcus_lactis_lactis_IL1403, Lactococcus_lactis_cremoris_MG1363
LaCOG02713	hypothetical protein	unknown	Lipid anchored	Lactococcus_lactis_cremoris_SK11, Lactococcus_lactis_lactis_IL1403, Lactococcus_lactis_cremoris_MG1363
LaCOG90011	hypothetical protein	unknown	Secreted	Lactococcus_lactis_cremoris_SK11, Lactococcus_lactis_cremoris_MG1363
LaCOG90019	hypothetical protein	unknown	Secreted	Lactococcus_lactis_cremoris_SK11, Lactococcus_lactis_cremoris_MG1363
LaCOG99042	hypothetical protein	unknown	Lipid anchored	Lactococcus_lactis_cremoris_SK11, Lactococcus_lactis_cremoris_MG1363
LaCOG99058	hypothetical protein	unknown	secreted	Lactococcus_lactis_cremoris_SK11, Lactococcus_lactis_cremoris_MG1363
LaCOG99102	hypothetical proteinprophage ps2 protein 02	unknown	secreted	Lactococcus_lactis_lactis_IL1403, Lactococcus_lactis_cremoris_MG1363
LaCOG99152	hypothetical protein	unknown	N-terminally anchored	Lactococcus_lactis_cremoris_SK11, Lactococcus_lactis_cremoris_MG1363
LaCOG99161	hypothetical protein	unknown	N-terminally anchored	Lactococcus_lactis_cremoris_SK11, Lactococcus_lactis_cremoris_MG1363
LaCOG99184	hypothetical protein	unknown	secreted	Lactococcus_lactis_cremoris_SK11, Lactococcus_lactis_cremoris_MG1363
LaCOG99195	hypothetical protein	unknown	secreted	Lactococcus_lactis_cremoris_SK11, Lactococcus_lactis_cremoris_MG1363
LaCOG99215	abortive phage resistance protein abiP, hypothetical protein	unknown	N-terminally anchored	Lactococcus_lactis_cremoris_SK11, Lactococcus_lactis_cremoris_MG1363
LaCOG99302	hypothetical protein	unknown	N-terminally anchored	Lactococcus_lactis_cremoris_SK11, Lactococcus_lactis_cremoris_MG1363
LaCOG99360	hypothetical protein	unknown	secreted	Lactococcus_lactis_cremoris_SK11, Lactococcus_lactis_cremoris_MG1363
LaCOG specific for Leuconostoc_citreum
LaCOG99333	hypothetical protein	unknown	N-terminally anchored	Leuconostoc_citreum_KM20
LaCOG99334	Thiol-disulfide isomerase or thioredoxin,	enzyme	N-terminally anchored	Leuconostoc_citreum_KM20
LaCOG specific for Oenococcus_oeni
LaCOG00538	hypothetical protein	unknown	N-terminally anchored	Oenococcus_oeni_PSU-1
LaCOG specific for Streptococcus_thermophilus
LaCOG03365	hypothetical protein	unknown	Lipid anchored	Streptococcus_thermophilus_LMG_18311, Streptococcus_thermophilus_LMD-9
LaCOG99061	hypothetical protein	unknown	Secreted	Streptococcus_thermophilus_LMG_18311, Streptococcus_thermophilus_CNRZ1066
LaCOG99138	hypothetical protein	unknown	N-terminally anchored	Streptococcus_thermophilus_LMG_18311, Streptococcus_thermophilus_LMD-9
LaCOG99351	cell wall protein precursor, similar to choline binding protein, truncated,	cell-wall turnover	N-terminally anchored (with CS)	Streptococcus_thermophilus_LMG_18311, Streptococcus_thermophilus_CNRZ1066
LaCOG00213	cyclo-nucleotide phosphodiesterase,	enzyme	LPxTG Cell-wall anchored	Streptococcus_thermophilus_LMG_18311, Streptococcus_thermophilus_CNRZ1066, Streptococcus_thermophilus_LMD-9
LaCOG03364	hypothetical protein	unknown	N-terminally anchored	Streptococcus_thermophilus_LMG_18311, Streptococcus_thermophilus_CNRZ1066, Streptococcus_thermophilus_LMD-9
LaCOG90007	hypothetical protein	unknown	N-terminally anchored	Streptococcus_thermophilus_LMG_18311, Streptococcus_thermophilus_CNRZ1066, Streptococcus_thermophilus_LMD-9
LaCOG99007	hypothetical protein	unknown	N-terminally anchored	Streptococcus_thermophilus_LMG_18311, Streptococcus_thermophilus_CNRZ1066, Streptococcus_thermophilus_LMD-9
LaCOG99014	pore-forming peptide putative bacteriocin,	bacteriocin	Secreted via minor pathways	Streptococcus_thermophilus_LMG_18311, Streptococcus_thermophilus_CNRZ1066, Streptococcus_thermophilus_LMD-9
LaCOG99032	hypothetical protein	unknown	N-terminally anchored	Streptococcus_thermophilus_LMG_18311, Streptococcus_thermophilus_CNRZ1066, Streptococcus_thermophilus_LMD-9
LaCOG99040	hypothetical protein	unknown	N-terminally anchored	Streptococcus_thermophilus_LMG_18311, Streptococcus_thermophilus_CNRZ1066, Streptococcus_thermophilus_LMD-9
LaCOG99059	hypothetical protein	unknown	Secreted via minor pathways	Streptococcus_thermophilus_LMG_18311, Streptococcus_thermophilus_CNRZ1066, Streptococcus_thermophilus_LMD-9
LaCOG99134	hypothetical protein	unknown	secreted	Streptococcus_thermophilus_LMG_18311, Streptococcus_thermophilus_CNRZ1066, Streptococcus_thermophilus_LMD-9
LaCOG99147	hypothetical protein	unknown	N-terminally anchored	Streptococcus_thermophilus_LMG_18311, Streptococcus_thermophilus_CNRZ1066, Streptococcus_thermophilus_LMD-9
LaCOG99148	hypothetical protein	unknown	secreted	Streptococcus_thermophilus_LMG_18311, Streptococcus_thermophilus_CNRZ1066, Streptococcus_thermophilus_LMD-9
LaCOG99173	hypothetical protein	unknown	N-terminally anchored	Streptococcus_thermophilus_LMG_18311, Streptococcus_thermophilus_CNRZ1066, Streptococcus_thermophilus_LMD-9
LaCOG99192	putative hydrolase,	enzyme	N-terminally anchored	Streptococcus_thermophilus_LMG_18311, Streptococcus_thermophilus_CNRZ1066, Streptococcus_thermophilus_LMD-9
LaCOG99199	hypothetical protein	unknown	N-terminally anchored	Streptococcus_thermophilus_LMG_18311, Streptococcus_thermophilus_CNRZ1066, Streptococcus_thermophilus_LMD-9
LaCOG99206	hypothetical protein	unkown	Secretory	Streptococcus_thermophilus_LMG_18311, Streptococcus_thermophilus_CNRZ1066, Streptococcus_thermophilus_LMD-9
LaCOG99240	hypothetical protein	unknown	Lipid anchored	Streptococcus_thermophilus_LMG_18311, Streptococcus_thermophilus_CNRZ1066, Streptococcus_thermophilus_LMD-9
LaCOG99245	hypothetical protein	unknown	Lipid anchored	Streptococcus_thermophilus_LMG_18311, Streptococcus_thermophilus_CNRZ1066, Streptococcus_thermophilus_LMD-9

## Sheet: S6 ORFans
The ORFans are unique proteins that have no homologs in any sequenced bacterial species.
GI	Synonym	Gene	Code	Product	SCL	Length
Enterococcus_faecalis_V583
29374746	EF0095	-	-	putative lipoprotein	Lipid anchored	261
29374773	EF0122	-	-	hypothetical protein	Lipid anchored	125
29375185	EF0573	-	-	hypothetical protein	Secretory(released) (with CS)	536
29375349	EF0756	-	-	hypothetical protein	Secretory(released) (with CS)	149
29375357	EF0764	-	-	hypothetical protein	Secretory(released) (with CS)	188
29375368	EF0776	-	-	hypothetical protein	N-terminally anchored (No CS)	127
29375441	EF0853	-	-	hypothetical protein	N-terminally anchored (No CS)	108
29375662	EF1085	-	-	hypothetical protein	Lipid anchored	80
29375681	EF1105	-	-	hypothetical protein	N-terminally anchored (No CS)	101
29375790	EF1217	-	-	putative lipoprotein	Lipid anchored	134
29375814	EF1241	-	-	hypothetical protein	Lipid anchored	183
29375822	EF1250	-	-	hypothetical protein	N-terminally anchored (No CS)	223
29375907	EF1340	-	-	pheromone cAM373 precursor lipoprotein	Lipid anchored	166
29376069	EF1502	-	-	beta-lactamase, putative	N-terminally anchored (No CS)	313
29376157	EF1596	-	-	putative lipoprotein	Lipid anchored	336
29376231	EF1677	-	-	putative lipoprotein	Lipid anchored	147
29376383	EF1844	-	-	hypothetical protein	Lipid anchored	138
29376452	EF1925	-	-	hypothetical protein	N-terminally anchored (No CS)	281
29376506	EF1985	-	-	hypothetical protein	N-terminally anchored (No CS)	117
29376737	EF2230	-	-	hypothetical protein	N-terminally anchored (No CS)	322
29376744	EF2237	-	-	putative lipoprotein	Lipid anchored	128
29376866	EF2368	-	-	hypothetical protein	N-terminally anchored (No CS)	72
29376980	EF2488	-	-	putative lipoprotein	Lipid anchored	132
29377193	EF2713	-	-	cell wall surface anchor family protein	LPxTG Cell-wall anchored	255
29377632	EF3182	-	-	hypothetical protein	N-terminally anchored (No CS)	161
29377678	EF3234	-	-	putative lipoprotein	N-terminally anchored (No CS)	239
Lactobacillus_acidophilus_NCFM
58336434	LBA0086	-	-	hypothetical protein	N-terminally anchored (No CS)	91
58337396	LBA1106	-	-	hypothetical protein	Lipid anchored	187
58337680	LBA1409	-	-	hypothetical protein	C-terminally anchored (with CS)	262
58337760	LBA1495	-	-	putative fibrinogen-binding protein	Secretory(released) (with CS)	264
58337761	LBA1496	-	-	putative fibrinogen-binding protein	LPxTG Cell-wall anchored	991
58337969	LBA1711	-	-	hypothetical protein	Secretory(released) (with CS)	169
58337970	LBA1712	-	-	hypothetical protein	N-terminally anchored (No CS)	314
Lactobacillus_brevis_ATCC_367
116332704	LVIS_0023	-	-	hypothetical protein	N-terminally anchored (No CS)	89
116332742	LVIS_0062	-	-	Domain of unknown function (DUF1085)	Secretory(released) (with CS)	245
116332804	LVIS_0130	-	-	hypothetical protein	Secretory(released) (with CS)	165
116332865	LVIS_0195	-	-	hypothetical protein	N-terminally anchored (No CS)	207
116333368	LVIS_0721	-	-	hypothetical protein	N-terminally anchored (No CS)	83
116333608	LVIS_0971	-	-	hypothetical protein	Secretory(released) (with CS)	153
116333709	LVIS_1073	-	-	hypothetical protein	N-terminally anchored (No CS)	172
116333710	LVIS_1074	-	-	hypothetical protein	N-terminally anchored (No CS)	100
116333775	LVIS_1143	-	-	hypothetical protein	Lipid anchored	294
116333972	LVIS_1369	-	-	hypothetical protein	N-terminally anchored (with CS)	145
116334387	LVIS_1818	-	-	hypothetical protein	N-terminally anchored (with CS)	220
116334776	LVIS_2222	-	-	hypothetical protein	N-terminally anchored (No CS)	88
116334818	LVIS_2266	-	-	hypothetical protein	N-terminally anchored (No CS)	301
116334843	LVIS_2291	-	-	hypothetical protein	Lipid anchored	179
116334845	LVIS_2293	-	-	hypothetical protein	LPxTG Cell-wall anchored	400
116334893	LVIS_B16	-	-	hypothetical protein	Secretory(released) (with CS)	152
Lactobacillus_casei_ATCC_334
116494994	LSEI_1511	-	-	hypothetical protein	Lipid anchored	289
116495837	LSEI_2390	-	-	hypothetical protein	Secreted via minor pathways (bacteriocin) (no CS)	65
Lactobacillus_casei_BL23
191637186	LCABL_03680	-	-	hypothetical protein	Lipid anchored	76
191637339	LCABL_05210	bee2	-	Bee2	LPxTG Cell-wall anchored	238
191637968	LCABL_11910	-	-	hypothetical protein	N-terminally anchored (No CS)	106
191638040	LCABL_12640	cscD	-	hypothetical protein	LPxTG Cell-wall anchored	106
191638072	LCABL_12960	-	-	hypothetical protein	N-terminally anchored (No CS)	192
191638936	LCABL_21770	-	-	hypothetical protein	N-terminally anchored (No CS)	171
191639589	LCABL_28470	-	-	hypothetical protein	N-terminally anchored (No CS)	249
Lactobacillus_delbrueckii_bulgaricus_ATCC_BAA-365
116514840	LBUL_1910	-	-	hypothetical protein	N-terminally anchored (No CS)	67
116514862	LBUL_1933	-	-	hypothetical protein	Secretory(released) (with CS)	141
Lactobacillus_fermentum_IFO_3956
184154625	LAF_0149	-	-	hypothetical protein	LPxTG Cell-wall anchored	507
184154970	LAF_0494	-	-	hypothetical protein	N-terminally anchored (No CS)	127
184155242	LAF_0766	-	-	hypothetical protein	Lipid anchored	167
184155480	LAF_1004	-	-	hypothetical protein	LPxTG Cell-wall anchored	320
184155503	LAF_1027	-	-	hypothetical protein	N-terminally anchored (No CS)	512
Lactobacillus_helveticus_DPC_4571
161507031	lhv_0496	-	-	hypothetical protein	LPxTG Cell-wall anchored	200
Lactobacillus_johnsonii_NCC_533
42518396	LJ0306	-	-	Lj965 prophage protein	N-terminally anchored (No CS)	198
42518693	LJ0769b	-	-	bacteriocin lactacin F, subunit LafX precursor	Secreted via minor pathways (bacteriocin) (no CS)	62
42518983	LJ1058	-	-	hypothetical protein	Lipid anchored	258
42519239	LJ1315	-	-	hypothetical protein	N-terminally anchored (No CS)	170
42519240	LJ1316	-	-	hypothetical protein	Lipid anchored	295
Lactobacillus_plantarum_WCFS1
28377088	lp_0141	-	-	extracellular protein	Secretory(released) (with CS)	270
28377312	lp_0405	plnK	-	bacteriocin precursor peptide PlnK (putative)	Secreted via minor pathways (bacteriocin) (no CS)	57
28377313	lp_0406	plnJ	-	bacteriocin precursor peptide PlnJ (putative)	Secreted via minor pathways (bacteriocin) (no CS)	55
28377315	lp_0410	plnN	-	bacteriocin precursor peptide PlnN (putative)	Secreted via minor pathways (bacteriocin) (no CS)	55
28377318	lp_0413	plnQ	-	plantaricin biosynthesis protein PlnQ	Secreted via minor pathways (bacteriocin) (no CS)	62
28377319	lp_0415	plnA	-	plantaricin A precursor peptide, induction factor	Secreted via minor pathways (bacteriocin) (no CS)	48
28377324	lp_0421	plnF	-	bacteriocin precursor peptide PlnF (putative)	Secreted via minor pathways (bacteriocin) (no CS)	52
28377325	lp_0422	plnE	-	bacteriocin precursor peptide PlnE (putative)	Secreted via minor pathways (bacteriocin) (no CS)	56
28377369	lp_0473	-	-	lipoprotein precursor (putative)	Lipid anchored	328
28377909	lp_1124	-	-	cell surface hydrolase	LPxTG Cell-wall anchored	901
28377991	lp_1220	cps3D	-	polysaccharide biosynthesis protein (putative)	Secretory(released) (with CS)	377
28378100	lp_1357	-	-	extracellular protein, membrane-anchored (putative)	N-terminally anchored (No CS)	112
28378108	lp_1369	-	-	lipoprotein precursor (putative)	Lipid anchored	141
28378109	lp_1371	-	-	hypothetical protein	N-terminally anchored (No CS)	356
28378993	lp_2428	-	-	prophage Lp2 protein 29	N-terminally anchored (No CS)	109
28379153	lp_2636	-	-	hypothetical protein	N-terminally anchored (with CS)	223
28379383	lp_2934	-	-	lipoprotein precursor	Lipid anchored	157
28379453	lp_3025	-	-	hypothetical protein	N-terminally anchored (No CS)	139
28379643	lp_3275	-	-	hypothetical protein	N-terminally anchored (No CS)	160
54307209	pWCFS103_25	orf25	-	hypothetical protein	Lipid anchored	124
54307213	pWCFS103_29	orf29	-	hypothetical protein	N-terminally anchored (No CS)	205
Lactobacillus_reuteri_F275_JGI
148543299	Lreu_0056	-	-	hypothetical protein	N-terminally anchored (No CS)	160
148543792	Lreu_0557	-	-	hypothetical protein	N-terminally anchored (No CS)	96
Lactobacillus_sakei_23K
81427698	LSA0085	-	-	Hypothetical lipoprotein precursor	Lipid anchored	215
81427727	LSA0114	-	-	Hypothetical cell surface protein precursor	N-terminally anchored (with CS)	252
81427805	LSA0195	-	-	Hypothetical lipoprotein precursor	Lipid anchored	330
81427896	LSA0281	-	-	Hypothetical lipoprotein precursor	Lipid anchored	207
81428200	LSA0585	-	-	hypothetical protein	N-terminally anchored (No CS)	224
81428227	LSA0612	-	-	Hypothetical cell surface protein precursor (with LPQTG sorting signal)	Secretory(released) (with CS)	118
81428229	LSA0614	-	-	Hypothetical extracellular protein precursor	N-terminally anchored (No CS)	418
81428782	LSA1172	-	-	Hypothetical lipoprotein precursor	Lipid anchored	230
81428787	LSA1177	-	-	Hypothetical lipoprotein precursor	Lipid anchored	242
81428893	LSA1284	-	-	Hypothetical cell surface protein precursor (with LPQTG sorting signal)	LPxTG Cell-wall anchored	131
81428911	LSA1300	-	-	hypothetical protein	N-terminally anchored (No CS)	112
81428912	LSA1301	-	-	hypothetical protein	N-terminally anchored (No CS)	171
81428913	LSA1302	-	-	hypothetical protein	N-terminally anchored (No CS)	101
81428959	LSA1348	-	-	Hypothetical extracellular protein precursor	Lipid anchored	171
81429162	LSA1549	-	-	Hypothetical extracellular protein precursor	Secretory(released) (with CS)	194
81429196	LSA1583	csc WxL	-	hypothetical protein	Lipid anchored	148
81429330	LSA1718	-	-	Hypothetical lipoprotein precursor	Lipid anchored	212
81429421	LSA1809	-	-	Hypothetical extracellular protein precursor	N-terminally anchored (with CS)	462
Lactobacillus_salivarius_UCC118
90961355	LSL_0375	-	-	Hypothetical secreted protein	Lipid anchored	257
90961408	LSL_0431	-	-	hypothetical protein	N-terminally anchored (No CS)	93
90961885	LSL_0908	-	-	hypothetical protein	C-terminally anchored (with CS)	265
90961946	LSL_0969	-	-	hypothetical protein	Lipid anchored	189
90962060	LSL_1085	-	-	Hypothetical surface protein	LPxTG Cell-wall anchored	827
90962516	LSL_1545	-	-	hypothetical protein	Lipid anchored	215
90962574	LSL_1605	-	-	hypothetical protein	LPxTG Cell-wall anchored	209
90962647	LSL_1678	-	-	hypothetical protein	N-terminally anchored (No CS)	96
90962698	LSL_1729	-	-	Hypothetical secreted protein	Lipid anchored	255
90962736	LSL_1763	-	-	hypothetical protein	Secretory(released) (with CS)	187
90962783	LSL_1810	-	-	Hypothetical secreted protein	N-terminally anchored (No CS)	217
90962784	LSL_1811	-	-	Hypothetical secreted protein	N-terminally anchored (with CS)	184
90962886	LSL_1914	abpIP	-	AbpIP induction peptide	Secreted via minor pathways (bacteriocin) (no CS)	38
Lactococcus_lactis_cremoris_MG1363
125623480	llmg_0619	-	-	putative secreted protein	Lipid anchored	210
125623529	llmg_0673	-	-	hypothetical protein	N-terminally anchored (No CS)	205
125624003	llmg_1173	-	-	hypothetical protein	Secretory(released) (with CS)	349
125624312	llmg_1506	-	-	hypothetical protein	@LPxTG Cell-wall anchored	1267
Lactococcus_lactis_cremoris_SK11
116512052	LACR_1322	-	-	hypothetical protein ,could de truncated membrane protein	N-terminally anchored (No CS)	161
116326586	LACR_C40	-	-	hypothetical protein	Secreted via minor pathways (bacteriocin) (no CS)	76
Lactococcus_lactis_lactis_IL1403
15673096	L126105	-	-	hypothetical protein	Secretory(released) (with CS)	479
15673668	L128698	yreA	-	hypothetical protein	Lipid anchored	331
15673669	L128699	yreB	-	hypothetical protein	Lipid anchored	314
15671990	L12912	yabC	-	hypothetical protein	Secretory(released) (with CS)	114
15672549	L162152	yfgC	-	hypothetical protein	Secretory(released) (with CS)	135
15673180	L19387	cscD	-	hypothetical protein	LPxTG Cell-wall anchored	105
15672949	L194854	yjjE	-	hypothetical protein	N-terminally anchored (No CS)	123
15672974	L20815	ykcC	-	hypothetical protein	Secretory(released) (with CS)	141
15673951	L28837	yueC	-	hypothetical protein	N-terminally anchored (with CS)	191
15672636	L47917	ygeB	-	hypothetical protein	N-terminally anchored (No CS)	100
15672638	L48975	ygeD	-	hypothetical protein	N-terminally anchored (No CS)	256
15674002	L82330	yujF	-	hypothetical protein	N-terminally anchored (with CS)	108
15672271	L88801	yciG	-	hypothetical protein	Lipid anchored	137
Leuconostoc_citreum_KM20
170016949	LCK_00591	-	-	hypothetical protein	N-terminally anchored (No CS)	148
170017014	LCK_00657	-	-	Lyzozyme M1 (1,4-beta-N-acetylmuramidase)	N-terminally anchored (with CS)	850
170017015	LCK_00658	-	-	hypothetical protein	N-terminally anchored (No CS)	152
170017076	LCK_00719	-	-	hypothetical protein	N-terminally anchored (No CS)	282
170017138	LCK_00781	-	-	hypothetical protein	N-terminally anchored (No CS)	241
170016349	LCK_p100042	-	-	hypothetical protein	N-terminally anchored (No CS)	176
170016350	LCK_p100043	-	-	hypothetical protein	N-terminally anchored (No CS)	209
Leuconostoc_mesenteroides_ATCC_8293
116618216	LEUM_1114	-	-	hypothetical protein	N-terminally anchored (No CS)	171
116618224	LEUM_1123	-	-	hypothetical protein	N-terminally anchored (with CS)	185
116618225	LEUM_1124	-	-	hypothetical protein	N-terminally anchored (No CS)	198
116618509	LEUM_1414	-	-	hypothetical protein, lipoprotein	N-terminally anchored (No CS)	169
116618755	LEUM_1661	-	-	hypothetical protein	N-terminally anchored (No CS)	192
116618809	LEUM_1720	-	-	hypothetical protein	N-terminally anchored (No CS)	125
Oenococcus_oeni_PSU-1
116490704	OEOE_0641	-	-	hypothetical protein, lipoprotein	N-terminally anchored (No CS)	230
116490770	OEOE_0715	-	-	hypothetical protein	N-terminally anchored (No CS)	150
116491295	OEOE_1302	-	-	hypothetical protein	N-terminally anchored (No CS)	218
116491698	OEOE_1733	-	-	hypothetical protein	N-terminally anchored (with CS)	215
116491412	OEOE_1430	-	-	cell wall hydrolase	@Secretory(released) (with CS)	397
Pediococcus_pentosaceus_ATCC_25745
116491911	PEPE_0093	-	-	hypothetical protein	Secretory(released) (with CS)	216
116492035	PEPE_0227	-	-	hypothetical protein	Lipid anchored	255
116492221	PEPE_0418	-	-	hypothetical protein	Lipid anchored	208
116492256	PEPE_0453	-	-	N-acetylmuramidase	N-terminally anchored (No CS)	859
116492282	PEPE_0481	-	-	hypothetical protein	N-terminally anchored (No CS)	178
116492514	PEPE_0746	-	-	hypothetical protein	Lipid anchored	134
116492741	PEPE_0978	cscD	-	hypothetical protein	C-terminally anchored (with CS)	112
116492980	PEPE_1232	-	-	hypothetical protein	N-terminally anchored (No CS)	104
116493493	PEPE_1765	-	-	hypothetical protein	Lipid anchored	158
Streptococcus_thermophilus_LMD-9
116627422	STER_0575	-	-	Possible cell surface protein	LPxTG Cell-wall anchored	94
116628453	STER_1735	-	-	hypothetical protein	Lipid anchored	94

## Sheet: S7 Proteins with non-LAB DHs
The proteins that have only distant homologs in non-LAB species
GI	Synonym	Product	SCL	Length	Best BLASTP hit	Species	Product	Length	Eval	Identities	Positives
Enterococcus_faecalis_V583
29374726	EF0071	putative lipoprotein	N-terminally anchored (with CS)	779	110801452	Clostridium perfringens SM101	cell wall surface anchor family protein	852	0	0.59	0.73
29374744	EF0093	cell wall surface anchor family protein	LPxTG Cell-wall anchored	1055	70727425	Staphylococcus haemolyticus JCSC1435	hypothetical protein SH2426	1855	2e-21	0.31	0.56
29374943	EF0304	putative lipoprotein	Lipid anchored	176	157151039	Streptococcus gordonii str. Challis substr. CH1	putative lipoprotein	175	9e-07	0.29	0.47
29375061	EF0429	TRAP dicarboxylate transporter, DctP subunit	Lipid anchored	335	197247720	Salmonella enterica subsp. enterica serovar Agona str. SL483	trap dicarboxylate transporter, dctp subunit	327	3e-86	0.53	0.73
29375182	EF0569	potassium-transporting ATPase, subunit C	N-terminally anchored (No CS)	176	16804717	Listeria monocytogenes EGD-e	potassium-transporting atpase c chain	190	2e-28	0.45	0.61
29375239	EF0638	hypothetical protein	N-terminally anchored (No CS)	149	16802253	Listeria monocytogenes EGD-e	hypothetical protein lmo0207	153	1e-22	0.46	0.68
29375367	EF0775	anchor protein, putative	LPxTG Cell-wall anchored	962	157150875	Streptococcus gordonii str. Challis substr. CH1	LPXTG cell wall surface protein	3646	4e-20	0.27	0.44
29375673	EF1097	hypothetical protein	N-terminally anchored (with CS)	170	222153746	Streptococcus uberis 0140J	exported protein	174	6e-08	0.24	0.47
29375675	EF1099	collagen adhesin protein	LPxTG Cell-wall anchored	674	163943047	Bacillus weihenstephanensis KBAB4	cell wall anchor domain-containing protein	2268	4e-52	0.38	0.59
29375964	EF1397	molybdenum ABC transporter, molybdenum-binding protein	Lipid anchored	266	160879627	Clostridium phytofermentans ISDg	molybdenum ABC transporter, periplasmic molybdate-binding protein	292	1e-57	0.53	0.71
29376344	EF1800	hypothetical protein	Secretory(released) (with CS)	1324	217959514	Bacillus cereus AH187	endo-alpha-N-acetylgalactosaminidase	1172	1e-164	0.37	0.54
29376361	EF1817	serine protease	N-terminally anchored (with CS)	284	28210345	Clostridium tetani E88	glutamyl endopeptidase precursor	301	5e-19	0.29	0.48
29376362	EF1818	coccolysin	Secretory(released) (with CS)	510	222151918	Macrococcus caseolyticus JCSC5402	zinc metalloproteinase aureolysin homolog	510	5e-44	0.32	0.49
29376731	EF2224	cell wall surface anchor family protein	LPxTG Cell-wall anchored	1499	30022968	Bacillus cereus ATCC 14579	cell surface protein	3373	0	0.37	0.54
29376996	EF2504	hypothetical protein	Secretory(released) (with CS)	233	217965096	Listeria monocytogenes HCC23	surface protein	606	3e-13	0.44	0.59
29377014	EF2525	cell wall surface anchor family protein	LPxTG Cell-wall anchored	657	27468418	Staphylococcus epidermidis ATCC 12228	hypothetical protein SE1500	1012	1e-61	0.32	0.53
29377331	EF2863	endo-beta-N-acetylglucosaminidase	Secretory(released) (with CS)	314	50842474	Propionibacterium acnes KPA171202	endo-beta-N-acetylglucosaminidase H	302	7e-74	0.48	0.65
29377332	EF2864	hypothetical protein	Lipid anchored	276	125718502	Streptococcus sanguinis SK36	hypothetical protein SSA_1702	421	2e-19	0.49	0.69
29377436	EF2973	alkaline phosphatase	Lipid anchored	471	218905541	Bacillus cereus AH820	alkaline phosphatase	461	1e-132	0.64	0.79
29377509	EF3051	hypothetical protein	N-terminally anchored (with CS)	255	169823983	Finegoldia magna ATCC 29328	hypothetical protein FMG_0286	326	2e-17	0.3	0.5
29377946	EF_B0054	hypothetical protein	N-terminally anchored (No CS)	134	16079205	Bacillus subtilis subsp. subtilis str. 168	thiol-disulfide oxidoreductase	137	7e-09	0.33	0.51
29377947	EF_B0055	putative lipoprotein	N-terminally anchored (No CS)	164	16801083	Listeria innocua Clip11262	hypothetical protein lin2017	157	1e-05	0.34	0.49
Lactobacillus_acidophilus_NCFM
58337968	LBA1710	thermostable pullulanase	N-terminally anchored (with CS)	1185	119025726	Bifidobacterium adolescentis ATCC 15703	pullulanase	1759	1e-161	0.38	0.53
58337623	LBA1350	putative alpha-beta superfamily hydrolase	Lipid anchored	299	42525874	Treponema denticola ATCC 35405	cinnamoyl ester hydrolase	281	1e-40	0.36	0.6
Lactobacillus_brevis_ATCC_367
116332903	LVIS_0233	Predicted protease	Secretory(released) (with CS)	613	15893913	Clostridium acetobutylicum ATCC 824	periplasmic aspartyl protease	625	2e-91	0.35	0.54
116333525	LVIS_0884	N-acetylmuramoyl-L-alanine amidase	N-terminally anchored (with CS)	226	70726749	Staphylococcus haemolyticus JCSC1435	amidase (peptidoglycan hydrolase)	464	1e-18	0.37	0.53
116333554	LVIS_0915	hypothetical protein	Secretory(released) (with CS)	321	219666892	Desulfitobacterium hafniense DCB-2	SCP-like extracellular	274	2e-07	0.34	0.49
116333913	LVIS_1304	VIP2; A family of actin-ADP-ribosylating toxin	N-terminally anchored (No CS)	321	15616093	Bacillus halodurans C-125	hypothetical protein BH3531	490	2e-15	0.32	0.5
116333983	LVIS_1381	hypothetical protein	Lipid anchored	251	116872665	Listeria welshimeri serovar 6b str. SLCC5334	putative lipoprotein	226	2e-06	0.33	0.51
Lactobacillus_casei_ATCC_334
116494120	LSEI_0564	Beta-fructosidase (levanase/invertase)	LPxTG Cell-wall anchored	999	16079757	Bacillus subtilis subsp. subtilis str. 168	levanase	677	5e-70	0.33	0.49
116495423	LSEI_1957	hypothetical protein	N-terminally anchored (No CS)	307	52787316	Bacillus licheniformis ATCC 14580	hypothetical protein BLi03631	310	3e-52	0.36	0.59
116495652	LSEI_2197	hypothetical protein	Lipid anchored	366	158321863	Alkaliphilus oremlandii OhILAs	peptidoglycan binding domain-containing protein	762	7e-44	0.43	0.59
Lactobacillus_fermentum_IFO_3956
184154713	LAF_0237	hypothetical protein	LPxTG Cell-wall anchored	742	125718117	Streptococcus sanguinis SK36	hypothetical protein SSA_1301	853	0.0001	0.28	0.43
184155128	LAF_0652	mucus binding protein precursor	N-terminally anchored (No CS)	461	23464685	Bifidobacterium longum NCC2705	butyryl-CoA dehydrogenase	319	7e-13	0.51	0.7
184155148	LAF_0672	hypothetical protein	N-terminally anchored (No CS)	423	172057483	Exiguobacterium sibiricum 255-15	hypothetical protein Exig_1465	416	1e-87	0.46	0.63
Lactobacillus_johnsonii_NCC_533
42518692	LJ0769	bacteriocin lactacin F, subunit LafA precursor	Secreted via minor pathways (bacteriocin) (no CS)	75	209558965	Streptococcus pyogenes NZ131	Putative bacteriocin	75	1e-06	0.43	0.6
42519557	LJ1680	hypothetical protein	LPxTG Cell-wall anchored	1234	225861095	Streptococcus pneumoniae Taiwan19F-14	immunoglobulin A1 protease	2004	1e-89	0.31	0.51
Lactobacillus_plantarum_WCFS1
28377914	lp_1132	hypothetical protein	Secretory(released) (with CS)	224	41409894	Mycobacterium avium subsp. paratuberculosis K-10	hypothetical protein MAP3796	219	2e-07	0.35	0.53
28377961	lp_1187	hypothetical protein	N-terminally anchored (with CS)	429	295703249	Bacillus megaterium DSM319	family 5 glycosyl hydrolase	428	2e-11	0.26	0.48
28378148	lp_1420	nisin resistance protein (putative)	N-terminally anchored (No CS)	323	256959493	Enterococcus faecalis DS5	S41 family peptidase	320	6e-10	0.34	0.56
28379388	lp_2940	cell surface protein precursor	LPxTG Cell-wall anchored	419	71903988	Streptococcus pyogenes MGAS6180	putative cell surface protein	746	0.0008	0.26	0.44
28379479	lp_3062	hypothetical protein	N-terminally anchored (with CS)	94	114567545	Syntrophomonas wolfei subsp. wolfei str. Goettingen	hypothetical protein Swol_2034	91	1e-12	0.47	0.62
54307215	pWCFS103_31	conjugation protein	Intracellular /TMH start AFTER 60	472	87159857	Staphylococcus aureus subsp. aureus USA300	transfer complex protein TraF	426	9e-10	0.23	0.45
Lactobacillus_sakei_23K
81427728	LSA0115	Hypothetical cell surface protein precursor	Secretory(released) (with CS)	256	118480104	Bacillus thuringiensis str. Al Hakam	cell wall surface anchor family protein	723	0.001	0.24	0.4
81428147	LSA0534	Hypothetical cell surface protein precursor (with LPQTG sorting signal)	LPxTG Cell-wall anchored	1987	63034433	Staphylococcus epidermidis	biofilm-associated protein	2742	2e-09	0.26	0.39
81429450	LSA1839	Putative metal ion ABC transporter, substrate-binding lipoprotein precursor	Secretory(released) (with CS)	275	152975857	Bacillus cereus subsp. cytotoxis NVH 391-98	hypothetical protein Bcer98_2116	265	4e-14	0.3	0.46
81429451	LSA1840	Hypothetical cell surface protein precursor (with LPQTG sorting signal)	LPxTG Cell-wall anchored	486	228992052	Bacillus pseudomycoides DSM 12442	N-acetylmuramoyl-L-alanine amidase	597	5e-30	0.32	0.52
Lactobacillus_salivarius_UCC118
56707139	LSL_1991	hypothetical protein	N-terminally anchored (No CS)	305	228912525	Bacillus thuringiensis IBL 200	hypothetical protein BCQ_3416	339	4e-10	0.25	0.41
90962241	LSL_1267	Hypothetical membrane spanning protein	N-terminally anchored (with CS)	147	57866082	Staphylococcus epidermidis RP62A	LysM domain-containing protein	324	2e-05	0.41	0.64
90962812	LSL_1838	surface protein	LPxTG Cell-wall anchored	493	25011041	Streptococcus agalactiae NEM316	hypothetical protein gbs0988	753	1e-08	0.31	0.51
90962785	LSL_1812	Hypothetical secreted protein	N-terminally anchored (No CS)	426	71903970	Streptococcus pyogenes MGAS6180	hypothetical protein M28_Spy1308	452	3e-24	0.32	0.43
90962701	LSL_1732	Hypothetical secreted protein	Lipid anchored	169	184153088	Lactobacillus reuteri JCM 1112	hypothetical protein LAR_0433	197	0.0003	0.31	0.53
Lactococcus_lactis_cremoris_MG1363
125623462	llmg_0601	putative secreted protein	Lipid anchored	163	25010228	Streptococcus agalactiae NEM316	hypothetical protein gbs0153	343	0.0003	0.35	0.46
125624128	llmg_1306	hypothetical protein	LPxTG Cell-wall anchored	815	288906218	Streptococcus gallolyticus UCN34	putative collagen Binding Protein, peptidoglycan linked protein	775	1e-18	0.34	0.48
125624213	llmg_1398	cell surface antigen I/II precursor	LPxTG Cell-wall anchored	1243	157151439	Streptococcus gordonii str. Challis substr. CH1	streptococcal surface protein A	1575	3e-59	0.4	0.54
125624409	llmg_1608	putative glycosyl hydrolases	N-terminally anchored (No CS)	333	94972190	Deinococcus geothermalis DSM 11300	glycoside hydrolase family protein	345	1e-44	0.39	0.58
125624410	llmg_1609	putative secreted protein	N-terminally anchored (No CS)	428	29827616	Streptomyces avermitilis MA-4680	secreted protein	427	2e-58	0.34	0.56
Lactococcus_lactis_cremoris_SK11
116512302	LACR_1595	Xylanase	N-terminally anchored (No CS)	274	162452278	Sorangium cellulosum 'So ce 56'	glycosy hydrolase family protein	411	1e-30	0.39	0.55
Lactococcus_lactis_lactis_IL1403
15672446	L62008	prophage pi1 protein 29	Lipid anchored	132	257420274	Enterococcus faecalis T11	prophage pi1 protein 29	129	4e-16	0.56	0.73
15673049	L78458	hypothetical protein	Secretory(released) (with CS)	243	16802680	Listeria monocytogenes EGD-e	hypothetical protein lmo0638	209	1e-05	0.32	0.46
Leuconostoc_citreum_KM20
170016472	LCK_00114	ABC transporter	N-terminally anchored (with CS)	365	170782436	Clavibacter michiganensis subsp. sepedonicus	putative substrate-binding transport protein	360	4e-47	0.34	0.55
170016800	LCK_00442	hypothetical protein	Secretory(released) (with CS)	220	148271468	Clavibacter michiganensis subsp. michiganensis NCPPB 382	hypothetical protein CMM_0289	230	2e-47	0.5	0.64
170017263	LCK_00910	hypothetical protein	N-terminally anchored (No CS)	332	116872500	Listeria welshimeri serovar 6b str. SLCC5334	hydrolase family protein	332	1e-112	0.61	0.76
170017284	LCK_00931	Pectate lyase precursor	Secretory(released) (with CS)	426	16077823	Bacillus subtilis subsp. subtilis str. 168	pectate lyase	420	5e-90	0.46	0.65
Leuconostoc_mesenteroides_ATCC_8293
116618181	LEUM_1079	Predicted peptidase, alpha-beta hydrolase family	N-terminally anchored (No CS)	277	148270859	Thermotoga petrophila RKU-1	esterase/lipase-like protein	631	1e-15	0.3	0.43
116618837	LEUM_1748	hypothetical protein	LPxTG Cell-wall anchored	1380	226309898	Brevibacillus brevis NBRC 100599	collagen like protein	1003	6e-79	0.36	0.45
116618168	LEUM_1066	Arabinogalactan endo-1,4-beta-galactosidase	Secretory(released) (with CS)	412	52082558	Bacillus licheniformis ATCC 14580	Glyccosyl hydrolase family 53	425	1e-133	0.6	0.78
Pediococcus_pentosaceus_ATCC_25745
116492740	PEPE_0977	hypothetical protein	Secretory(released) (with CS)	681	152974521	Bacillus cereus subsp. cytotoxis NVH 391-98	hypothetical protein Bcer98_0698	860	2e-31	0.27	0.44
Streptococcus_thermophilus_LMD-9
116627902	STER_1132	hypothetical protein	N-terminally anchored (No CS)	608	157151686	Streptococcus gordonii str. Challis substr. CH1	membrane protein, putative	609	0	0.59	0.77
