# Supplementary material for: LAB-Secretome: a genome-scale comparative analysis of the predicted extracellular and surface-associated proteins of Lactic Acid Bacteria
Source: BMC Genomics. 2010 Nov 23;11:651. doi: 10.1186/1471-2164-11-651 (PMC3017865; doi:10.1186/1471-2164-11-651)
Supplement: Additional file 2 — False-positive SCL predictions. The false-positive SCL predictions that were corrected using domain composition and homolog information of LaCOGs. Sheet S1: the intracellular proteins that had been wrongly predicted to be extracellular; sheet S2: the N-terminally anchored LaCOGs with C-terminal inside topology. [file 1471-2164-11-651-S2.XLSX]

## Sheet: S1 mispredicted intracellulars
Examples of intracellular proteins which were mis-predicted to be secretomic. According to the functional annotation of the products of the LaCOGs, these proteins should be localized in the cytoplasm.
The incorrect predictions are usually caused by the mis-prediction of a hydrophobic N-terminal α-helix (often in the core of a globular protein) as a signal sequence.
LaCOG	Product	Size of the LaCOG	Species/strain	GI code
LaCOG00444	Dephospho-CoA kinase	26	Lactobacillus plantarum WCFS1	28378224
LaCOG01532	Methyltransferase	13	Lactobacillus plantarum WCFS1	28378064
LaCOG00419	tRNA isopentenyltransferase	26	Lactobacillus plantarum WCFS1	28378283
LaCOG01266	Methionyl-tRNA formyltransferase	26	Lactobacillus plantarum WCFS1	28378316
LaCOG00103	7,8-dihydro-8-oxoguanine-triphosphatase	44	Lactobacillus plantarum WCFS1	28378574
LaCOG01845	Short-chain dehydrogenase/oxidoreductase	3	Lactobacillus plantarum WCFS1	28378617
LaCOG01494	3-hydroxyisobutyrate dehydrogenase	16	Lactobacillus plantarum WCFS1	28379084
LaCOG01957	Oxidoreductase	3	Lactobacillus plantarum WCFS1	28379352
LaCOG00612	Transcription regulator	38	Lactobacillus plantarum WCFS1	28379402
LaCOG00964	Short-chain dehydrogenase/oxidoreductase	7	Lactobacillus plantarum WCFS1	28379509
LaCOG01783	hypothetical	12	Lactobacillus plantarum WCFS1	28378272
LaCOG01774	Cell division protein FtsK	5	Lactobacillus plantarum WCFS1	28378180
LaCOG01776	Molybdopterin biosynthesis protein MoeB	13	Lactobacillus plantarum WCFS1	28378212
			Lactococcus lactis cremoris MG1363	125623574
LaCOG01799	Dipeptidase	15	Lactobacillus plantarum WCFS1	28378398
			Lactobacillus salivarius UCC118	90961981
LaCOG01730	UDP-galactopyranose mutase	22	Lactobacillus delbrueckii bulgaricus ATCC11842	104774627
			Lactobacillus delbrueckii bulgaricus ATCC BAA-365	116514754
			Lactobacillus helveticus DPC 4571	161507995
			Lactobacillus johnsonii NCC 533	42518958
			Lactobacillus plantarum WCFS1	28377990
			Leuconostoc citreum KM20	170017491
			Oenococcus oeni PSU-1	116491706
LaCOG00424	Short-chain dehydrogenase/oxidoreductase	35	Lactobacillus brevis ATCC 367	116334658
			Lactobacillus plantarum WCFS1	28378713
			Oenococcus oeni PSU-1	116491536
LaCOG00530	Short-chain dehydrogenase/oxidoreductase	47	Lactobacillus delbrueckii bulgaricus ATCC11842	104773952
			Lactobacillus delbrueckii bulgaricus ATCC BAA-365	116513959
			Lactobacillus plantarum WCFS1	28379461
			Leuconostoc mesenteroides ATCC 8293	116618044
			Oenococcus oeni PSU-1	116490200
LaCOG01163	Shikimate 5-dehydrogenase	12	Lactobacillus casei ATCC 334	116494035
			Lactobacillus casei BL23	191637359
			Lactobacillus plantarum WCFS1	28379815

## Sheet: S2 C-ter inside N-ter anchored 
C-terminus inside proteins: proteins that are anchored in the cell membrane by a single N-terminal α-helices (or type II signal sequence of the N-terminally anchored proteins) while the C-terminus of the proteins presumably reside in the cytoplasm.
LaCOG	Product	Functionality category	SCL	Size of the LaCOG
	GI code of the protein	Species/Strain
LaCOG02721	serine/threonine phosphatase, phosphohydrolase	enzyme	N-terminally anchored C-terminus inside	3
	116513136	Lactococcus_lactis_cremoris_SK11
	15674170	Lactococcus_lactis_lactis_IL1403
	125625228	Lactococcus_lactis_cremoris_MG1363
LaCOG00421	membrane protease subunit stomatin/prohibitin family, SPFH domain/Band 7 family protein	enzyme	N-terminally anchored C-terminus inside	13
	116495610	Lactobacillus_casei_ATCC_334
	116511422	Lactococcus_lactis_cremoris_SK11
	58337827	Lactobacillus_acidophilus_NCFM
	81429153	Lactobacillus_sakei_23K
	125623454	Lactococcus_lactis_cremoris_MG1363
	55821509	Streptococcus_thermophilus_LMG_18311
	15672721	Lactococcus_lactis_lactis_IL1403
	42519175	Lactobacillus_johnsonii_NCC_533
	191639094	Lactobacillus_casei_BL23
	191638011	Lactobacillus_casei_BL23
	161507878	Lactobacillus_helveticus_DPC_4571
	116629701	Lactobacillus_gasseri_ATCC_33323
	55823438	Streptococcus_thermophilus_CNRZ1066
	28377252	Lactobacillus_plantarum_WCFS1
	116511546	Lactococcus_lactis_cremoris_SK11
	15672610	Lactococcus_lactis_lactis_IL1403
	116494572	Lactobacillus_casei_ATCC_334
LaCOG01172	F0F1-type ATP synthase subunit b	enzyme	N-terminally anchored C-terminus inside	26
	116629877	Lactobacillus_gasseri_ATCC_33323
	116513797	Lactobacillus_delbrueckii_bulgaricus_ATCC_BAA-365
	90961572	Lactobacillus_salivarius_UCC118
	116618949	Leuconostoc_mesenteroides_ATCC_8293
	15673750	Lactococcus_lactis_lactis_IL1403
	58337086	Lactobacillus_acidophilus_NCFM
	42518861	Lactobacillus_johnsonii_NCC_533
	116494658	Lactobacillus_casei_ATCC_334
	81428739	Lactobacillus_sakei_23K
	125624729	Lactococcus_lactis_cremoris_MG1363
	116333892	Lactobacillus_brevis_ATCC_367
	55820563	Streptococcus_thermophilus_LMG_18311
	161507272	Lactobacillus_helveticus_DPC_4571
	29377097	Enterococcus_faecalis_V583
	170017979	Leuconostoc_citreum_KM20
	184153108	Lactobacillus_reuteri_F275_Kitasato
	184154913	Lactobacillus_fermentum_IFO_3956
	148543698	Lactobacillus_reuteri_F275_JGI
	191638157	Lactobacillus_casei_BL23
	116512627	Lactococcus_lactis_cremoris_SK11
	28378942	Lactobacillus_plantarum_WCFS1
	104773791	Lactobacillus_delbrueckii_bulgaricus_ATCC11842
	116490719	Oenococcus_oeni_PSU-1
	55822453	Streptococcus_thermophilus_CNRZ1066
	116627372	Streptococcus_thermophilus_LMD-9
	116493069	Pediococcus_pentosaceus_ATCC_25745
LaCOG03257	prophage protein, hypothetical protein	phage	N-terminally anchored C-terminus inside	2
	116629351	Lactobacillus_gasseri_ATCC_33323
	116629290	Lactobacillus_gasseri_ATCC_33323
	42518417	Lactobacillus_johnsonii_NCC_533
LaCOG03258	prophage holin, hypothetical protein	phage	N-terminally anchored C-terminus inside	2
	116629352	Lactobacillus_gasseri_ATCC_33323
	42518418	Lactobacillus_johnsonii_NCC_533
	116629291	Lactobacillus_gasseri_ATCC_33323
	42519289	Lactobacillus_johnsonii_NCC_533
LaCOG99140	Sec-independent protein translocase protein tatA putative,	secretion	N-terminally anchored C-terminus inside	3
	55821051	Streptococcus_thermophilus_LMG_18311
	55822972	Streptococcus_thermophilus_CNRZ1066
	116627806	Streptococcus_thermophilus_LMD-9
LaCOG01437	preprotein translocase YajC subunit,	secretion	N-terminally anchored C-terminus inside	26
	161506976	Lactobacillus_helveticus_DPC_4571
	29375481	Enterococcus_faecalis_V583
	170016729	Leuconostoc_citreum_KM20
	184153171	Lactobacillus_reuteri_F275_Kitasato
	184154994	Lactobacillus_fermentum_IFO_3956
	148543765	Lactobacillus_reuteri_F275_JGI
	191639595	Lactobacillus_casei_BL23
	191637652	Lactobacillus_casei_BL23
	90962097	Lactobacillus_salivarius_UCC118
	116513085	Lactococcus_lactis_cremoris_SK11
	116627136	Streptococcus_thermophilus_LMD-9
	116514516	Lactobacillus_delbrueckii_bulgaricus_ATCC_BAA-365
	116493016	Pediococcus_pentosaceus_ATCC_25745
	28378875	Lactobacillus_plantarum_WCFS1
	125625174	Lactococcus_lactis_cremoris_MG1363
	116494316	Lactobacillus_casei_ATCC_334
	104774418	Lactobacillus_delbrueckii_bulgaricus_ATCC11842
	116333837	Lactobacillus_brevis_ATCC_367
	42518565	Lactobacillus_johnsonii_NCC_533
	116491282	Oenococcus_oeni_PSU-1
	116496090	Lactobacillus_casei_ATCC_334
	81427992	Lactobacillus_sakei_23K
	58336749	Lactobacillus_acidophilus_NCFM
	55820294	Streptococcus_thermophilus_LMG_18311
	15674113	Lactococcus_lactis_lactis_IL1403
	116617501	Leuconostoc_mesenteroides_ATCC_8293
	116629087	Lactobacillus_gasseri_ATCC_33323
	55822184	Streptococcus_thermophilus_CNRZ1066
LaCOG01940	cyclic-di-GMP-specific phosphodiesterase, protein containing diguanylate cyclase/phosphodiesterase domain 2 (EAL)	signalling/regulation	N-terminally anchored C-terminus inside	2
	28379209	Lactobacillus_plantarum_WCFS1
	116491920	Pediococcus_pentosaceus_ATCC_25745
LaCOG99306	hypothetical protein	unknown	N-terminally anchored C-terminus inside	2
	58337053	Lactobacillus_acidophilus_NCFM
	161507251	Lactobacillus_helveticus_DPC_4571
LaCOG99030	hypothetical protein	unknown	N-terminally anchored C-terminus inside	2
	191637380	Lactobacillus_casei_BL23
	116494061	Lactobacillus_casei_ATCC_334
LaCOG99237	hypothetical protein	unknown	N-terminally anchored C-terminus inside	2
	191637387	Lactobacillus_casei_BL23
	116494071	Lactobacillus_casei_ATCC_334
LaCOG99104	hypothetical protein	unknown	N-terminally anchored C-terminus inside	2
	104773758	Lactobacillus_delbrueckii_bulgaricus_ATCC11842
	116513762	Lactobacillus_delbrueckii_bulgaricus_ATCC_BAA-365
LaCOG02398	hypothetical protein	unknown	N-terminally anchored C-terminus inside	2
	15672168	Lactococcus_lactis_lactis_IL1403
	116511016	Lactococcus_lactis_cremoris_SK11
LaCOG99096	hypothetical protein	unknown	N-terminally anchored C-terminus inside	2
	116511053	Lactococcus_lactis_cremoris_SK11
	125623111	Lactococcus_lactis_cremoris_MG1363
LaCOG99189	hypothetical protein	unknown	N-terminally anchored C-terminus inside	2
	170017389	Leuconostoc_citreum_KM20
	116618723	Leuconostoc_mesenteroides_ATCC_8293
LaCOG99073	hypothetical protein	unknown	N-terminally anchored C-terminus inside	3
	55820969	Streptococcus_thermophilus_LMG_18311
	55822887	Streptococcus_thermophilus_CNRZ1066
	116627742	Streptococcus_thermophilus_LMD-9
LaCOG02662	hypothetical protein	unknown	N-terminally anchored C-terminus inside	3
	15673801	Lactococcus_lactis_lactis_IL1403
	116512697	Lactococcus_lactis_cremoris_SK11
	125624784	Lactococcus_lactis_cremoris_MG1363
LaCOG00502	hypothetical protein	unknown	N-terminally anchored C-terminus inside	4
	15672720	Lactococcus_lactis_lactis_IL1403
	191639095	Lactobacillus_casei_BL23
	116495611	Lactobacillus_casei_ATCC_334
	116511545	Lactococcus_lactis_cremoris_SK11
LaCOG02484	hypothetical protein	unknown	N-terminally anchored C-terminus inside	4
	116511470	Lactococcus_lactis_cremoris_SK11
	125623499	Lactococcus_lactis_cremoris_MG1363
	15672656	Lactococcus_lactis_lactis_IL1403
	29375365	Enterococcus_faecalis_V583
LaCOG02192	hypothetical proteincupredoxin-like domain protein	unknown	N-terminally anchored C-terminus inside	11
	184154614	Lactobacillus_fermentum_IFO_3956
	184153078	Lactobacillus_reuteri_F275_Kitasato
	161508210	Lactobacillus_helveticus_DPC_4571
	148543665	Lactobacillus_reuteri_F275_JGI
	42519885	Lactobacillus_johnsonii_NCC_533
	116630414	Lactobacillus_gasseri_ATCC_33323
	116332944	Lactobacillus_brevis_ATCC_367
	58338203	Lactobacillus_acidophilus_NCFM
	90962675	Lactobacillus_salivarius_UCC118
	116513751	Lactobacillus_delbrueckii_bulgaricus_ATCC_BAA-365
	104773751	Lactobacillus_delbrueckii_bulgaricus_ATCC11842
LaCOG01623	hypothetical protein	unknown	N-terminally anchored C-terminus inside	23
	116627586	Streptococcus_thermophilus_LMD-9
	104773367	Lactobacillus_delbrueckii_bulgaricus_ATCC11842
	116513349	Lactobacillus_delbrueckii_bulgaricus_ATCC_BAA-365
	161506717	Lactobacillus_helveticus_DPC_4571
	29375099	Enterococcus_faecalis_V583
	170016942	Leuconostoc_citreum_KM20
	184154682	Lactobacillus_fermentum_IFO_3956
	191639532	Lactobacillus_casei_BL23
	148543478	Lactobacillus_reuteri_F275_JGI
	184152887	Lactobacillus_reuteri_F275_Kitasato
	116333162	Lactobacillus_brevis_ATCC_367
	81429231	Lactobacillus_sakei_23K
	90961196	Lactobacillus_salivarius_UCC118
	28377403	Lactobacillus_plantarum_WCFS1
	116496051	Lactobacillus_casei_ATCC_334
	116493293	Pediococcus_pentosaceus_ATCC_25745
	55822683	Streptococcus_thermophilus_CNRZ1066
	58336444	Lactobacillus_acidophilus_NCFM
	116617754	Leuconostoc_mesenteroides_ATCC_8293
	55820780	Streptococcus_thermophilus_LMG_18311
	42518163	Lactobacillus_johnsonii_NCC_533
	116490931	Oenococcus_oeni_PSU-1
	116628754	Lactobacillus_gasseri_ATCC_33323
LaCOG00872	hypothetical protein	unknown	N-terminally anchored C-terminus inside	26
	116627187	Streptococcus_thermophilus_LMD-9
	15673265	Lactococcus_lactis_lactis_IL1403
	116491002	Oenococcus_oeni_PSU-1
	116495076	Lactobacillus_casei_ATCC_334
	55822241	Streptococcus_thermophilus_CNRZ1066
	116618303	Leuconostoc_mesenteroides_ATCC_8293
	42519378	Lactobacillus_johnsonii_NCC_533
	116492638	Pediococcus_pentosaceus_ATCC_25745
	116514321	Lactobacillus_delbrueckii_bulgaricus_ATCC_BAA-365
	81428884	Lactobacillus_sakei_23K
	104774233	Lactobacillus_delbrueckii_bulgaricus_ATCC11842
	28378692	Lactobacillus_plantarum_WCFS1
	116333962	Lactobacillus_brevis_ATCC_367
	116629452	Lactobacillus_gasseri_ATCC_33323
	90961518	Lactobacillus_salivarius_UCC118
	58337554	Lactobacillus_acidophilus_NCFM
	55820351	Streptococcus_thermophilus_LMG_18311
	125624016	Lactococcus_lactis_cremoris_MG1363
	116512126	Lactococcus_lactis_cremoris_SK11
	161507697	Lactobacillus_helveticus_DPC_4571
	29376284	Enterococcus_faecalis_V583
	170017346	Leuconostoc_citreum_KM20
	184153307	Lactobacillus_reuteri_F275_Kitasato
	184155186	Lactobacillus_fermentum_IFO_3956
	148543911	Lactobacillus_reuteri_F275_JGI
	191638579	Lactobacillus_casei_BL23
LaCOG99351	cell wall protein precursor, similar to choline binding protein, truncated,	cell-wall turnover	N-terminally anchored (with CS)	2
	55822435	Streptococcus_thermophilus_CNRZ1066
	55820544	Streptococcus_thermophilus_LMG_18311
LaCOG01272	membrane-associated HD superfamily hydrolase,	enzyme	N-terminally anchored, C-terminus inside	25
	116627306	Streptococcus_thermophilus_LMD-9
	55822373	Streptococcus_thermophilus_CNRZ1066
	90962104	Lactobacillus_salivarius_UCC118
	116333845	Lactobacillus_brevis_ATCC_367
	116512838	Lactococcus_lactis_cremoris_SK11
	28378886	Lactobacillus_plantarum_WCFS1
	116513707	Lactobacillus_delbrueckii_bulgaricus_ATCC_BAA-365
	116629965	Lactobacillus_gasseri_ATCC_33323
	42518765	Lactobacillus_johnsonii_NCC_533
	58336989	Lactobacillus_acidophilus_NCFM
	161507193	Lactobacillus_helveticus_DPC_4571
	29377620	Enterococcus_faecalis_V583
	170016767	Leuconostoc_citreum_KM20
	184153165	Lactobacillus_reuteri_F275_Kitasato
	184154988	Lactobacillus_fermentum_IFO_3956
	148543759	Lactobacillus_reuteri_F275_JGI
	191637815	Lactobacillus_casei_BL23
	55820488	Streptococcus_thermophilus_LMG_18311
	116493186	Pediococcus_pentosaceus_ATCC_25745
	116334670	Lactobacillus_brevis_ATCC_367
	116618813	Leuconostoc_mesenteroides_ATCC_8293
	104773710	Lactobacillus_delbrueckii_bulgaricus_ATCC11842
	116493023	Pediococcus_pentosaceus_ATCC_25745
	116494431	Lactobacillus_casei_ATCC_334
	15673882	Lactococcus_lactis_lactis_IL1403
	81428102	Lactobacillus_sakei_23K
	125624927	Lactococcus_lactis_cremoris_MG1363
	148543557	Lactobacillus_reuteri_F275_JGI
LaCOG03300	hypothetical protein	unknown	N-terminally anchored, C-terminus inside	2
	42519548	Lactobacillus_johnsonii_NCC_533
	116630070	Lactobacillus_gasseri_ATCC_33323
LaCOG99111	hypothetical protein	unknown	N-terminally anchored, C-terminus inside	2
	191637904	Lactobacillus_casei_BL23
	116495376	Lactobacillus_casei_ATCC_334
LaCOG01869	hypothetical protein	unknown	N-terminally anchored, C-terminus inside	10
	116334014	Lactobacillus_brevis_ATCC_367
	81428700	Lactobacillus_sakei_23K
	28378769	Lactobacillus_plantarum_WCFS1
	148543861	Lactobacillus_reuteri_F275_JGI
	184153261	Lactobacillus_reuteri_F275_Kitasato
	191638304	Lactobacillus_casei_BL23
	184155074	Lactobacillus_fermentum_IFO_3956
	116492921	Pediococcus_pentosaceus_ATCC_25745
	116494791	Lactobacillus_casei_ATCC_334
	90961625	Lactobacillus_salivarius_UCC118
				26
