# Supplementary material for: LAB-Secretome: a genome-scale comparative analysis of the predicted extracellular and surface-associated proteins of Lactic Acid Bacteria
Source: BMC Genomics. 2010 Nov 23;11:651. doi: 10.1186/1471-2164-11-651 (PMC3017865; doi:10.1186/1471-2164-11-651)
Supplement: Additional file 3 — The extracellular pseudogenes. The secretome pseudogenes. The pseudogenes with wrongly annotated start/end codons were corrected and concatenated with corresponding gene neighbors. The resulting proteins seem to have homologs in various LaCOGs. The concatenated protein sequences are listed in the last column, with an "x" showing the conjunction site of each sequence. [file 1471-2164-11-651-S3.XLSX]

## Sheet: S1-Concatenated_pseudogenes
Concatenated Pseudogenes: the genes were mis-annotated with a wrong start or end codon, or are the result of frameshifts. After correction and concatenation these newly formed pseudoproteins seemed to share high similarity with other proteins in LaCOGs (not nessesarilly a secreted LaCOG)
Species	NC-number	Concatenated GI	Original GI	Location in the genome/plasmid	Strand	Length	Gene	Synonym	Original product	Original SCL	LACOG	SCL-after-concatenation	domains-after-concatenation	Product-after-concatenation	functional_class	Concatenated sequence
Enterococcus_faecalis_V583	NC_004668	29375178_999990026_29375179	999990026	NULL	+	51	-	EF0565	NULL	@Intracellular	NULL	NULL	NULL	NULL	NULL	MKKVISTILLVILFVGSGYVVNAAPEMKSLTNFETNDQHYDLQGIEHSFCxVLNFKTSRKDITAKTILKFVYLKKTDNELNNASASIKDCIRYATSIGVNMExMKNELDFNQVKSEIDKDHPVLLCYKPNKTDLMEPYLLAVAHGYVYVAPDGQNTKEPFMSTSIWMSNYIYPSILTTLANKNK
Enterococcus_faecalis_V583	NC_004668	29375185_29375186	29375185	535599..537209	+	536	-	EF0573	hypothetical protein	@Secretory(released) (with CS)	NULL	NULL	NULL	NULL	NULL	MKSKIILGGLLLSTAALVSLQSPQITSAESLTNSAEIIVPLSLKVKAHYTNGLPLEAGKEVRLRNLTDGSTEVIKKQVDANGEVVFTEQDGIKKEVNYGIETDGVRNGYTVRYDLGGEKEKDITVNLPGAELPLSLKVKAHYTNGLPLEAGKEVRLRNLTDGSTEVLKKQVDANGEVVFTEQDGIKKEVNYGIETDGVRNGYTVRYDLGGEKEKDITVNLPGAELPLSLKVKAHYTNGLPLEAGKEVRLRNLTDGSTEVIKKQVDANGEVVFTEQDGIKKEVNYGIETDGVRNGYTVRYDLGGEKEKDITVNLPGAELPLSLKVKAHYTNGLPLEAGKEVRLRNLTDGSTEVLKKQVDANGEVVFTEQDGIKKEVNYGIETDGVRNGYTVRYDLGGEKE…
Enterococcus_faecalis_V583	NC_004668	29376960_29376959	29376959	2385811..2385954	-	47	-	EF2465	hypothetical protein	@LPxTG Cell-wall anchored	LaCOG00092	Secreted, LPxTG Cell-wall anchored	Collagen binding domain , Cna protein B-type domain , Gram positive anchor	collagen-binding protein	binding proteins	MKKSINKLFSICLIIFTIIGSNTSIISYAMDNESGTQIRSIAVEYPGEKTEIVATKDWATVSLSLGISELASGETMTLRMASEKYSYSMTPFEIGDALQVIPNDDGTWTIKALQTLTDYSADLQLKLRYNQNLSEDFEDQVVFTFGDSQKIVKINIGQYVEKVPPTELVRKVPLGFTSEGRIAWVIYFNYNQAGLSGSEKTTFKFLDNVGPNQTLAIDSIAAYLTKQPILETNGEMIRNLEHDEYSYDASQFFQKNASESGFNYEAEKFEGIPTATGSYLSNKNAYYIYLETIPNENIPSDAVLSNYTYMRISSEGFDAWEDDDIAYITADESSDGTGRGGVVLEKIDAVTAKVLEGAVFKVVNTKTQQVVQETLTTNQAGQIRLAGLEAGQYAFIETK…
Enterococcus_faecalis_V583	NC_004668	29376960_29376959	29376960	2385982..2390517	-	1511	-	EF2466	hypothetical protein	@N-terminally anchored (No CS)	LaCOG00092	Secreted, LPxTG Cell-wall anchored	Collagen binding domain , Cna protein B-type domain , Gram positive anchor	collagen-binding protein	binding proteins	MKKSINKLFSICLIIFTIIGSNTSIISYAMDNESGTQIRSIAVEYPGEKTEIVATKDWATVSLSLGISELASGETMTLRMASEKYSYSMTPFEIGDALQVIPNDDGTWTIKALQTLTDYSADLQLKLRYNQNLSEDFEDQVVFTFGDSQKIVKINIGQYVEKVPPTELVRKVPLGFTSEGRIAWVIYFNYNQAGLSGSEKTTFKFLDNVGPNQTLAIDSIAAYLTKQPILETNGEMIRNLEHDEYSYDASQFFQKNASESGFNYEAEKFEGIPTATGSYLSNKNAYYIYLETIPNENIPSDAVLSNYTYMRISSEGFDAWEDDDIAYITADESSDGTGRGGVVLEKIDAVTAKVLEGAVFKVVNTKTQQVVQETLTTNQAGQIRLAGLEAGQYAFIETK…
Enterococcus_faecalis_V583	NC_004668	29377694_29377693	29377693	3123823..3125760	-	645	-	EF3250	hypothetical protein	@Intracellular	LaCOG02935	Secreted	Mycoplasma protein of unknown function, DUF285 , MucBP domain , Gram positive anchor , Tropomodulin , YSIRK type signal peptide , KWG Leptospira	cell surface protein Csc complex	cell-surface complex	MKRVNWKRWLVVGLSCSLFMDSVVGVTVLAETITGATEQGVATSQSSDEASQTTQTTEESQATVASEAKTVPPQETARIASRAIGYSSVEGREIPFFFVEEDGTLFDPDRITMAVNLSTFSFYEEKLQRTPLEPTTVNGGKLLSIPTSPAFKYDTNNQNPSNIYGVSEVSFTIPKEYQSLDIRPSTFYTGDTTQYPVPTVFANVGGKVTNYVGANAETELELTNEKMPNKLTFGPKKTFKYTVATAPGGVTYALTYFYGDVGGPTSSHQRRGTAGPVYYYLTKRRVTEKFENPAAGRFLRQKVIRRIRKPLxMPERYTGSDGKTYLFKGWYKGNAKPSTLETTKTPSYAVTYDDNDDLHVVYEEAVMKTYTLPAREALFGYVDEQGNLINPAKFKLSAT…
Enterococcus_faecalis_V583	NC_004668	29377694_29377693	29377694	3125796..3126731	-	311	-	EF3251	hypothetical protein	@N-terminally anchored (with CS)	LaCOG02935	Secreted	Mycoplasma protein of unknown function, DUF285 , MucBP domain , Gram positive anchor , Tropomodulin , YSIRK type signal peptide , KWG Leptospira	cell surface protein Csc complex	cell-surface complex	MKRVNWKRWLVVGLSCSLFMDSVVGVTVLAETITGATEQGVATSQSSDEASQTTQTTEESQATVASEAKTVPPQETARIASRAIGYSSVEGREIPFFFVEEDGTLFDPDRITMAVNLSTFSFYEEKLQRTPLEPTTVNGGKLLSIPTSPAFKYDTNNQNPSNIYGVSEVSFTIPKEYQSLDIRPSTFYTGDTTQYPVPTVFANVGGKVTNYVGANAETELELTNEKMPNKLTFGPKKTFKYTVATAPGGVTYALTYFYGDVGGPTSSHQRRGTAGPVYYYLTKRRVTEKFENPAAGRFLRQKVIRRIRKPLxMPERYTGSDGKTYLFKGWYKGNAKPSTLETTKTPSYAVTYDDNDDLHVVYEEAVMKTYTLPAREALFGYVDEQGNLINPAKFKLSAT…
Lactobacillus_acidophilus_NCFM	NC_006814	58337311_58337312_58337313	58337311	995031..995588	+	185	-	LBA1016	putative mucus binding protein	@Intracellular	LaCOG03211	Secreted LPxTG Cell-wall anchored	YSIRK type signal peptide , MucBP domain , Gram positive anchor , Mycoplasma protein of unknown function, DUF285 , Rib/alpha-like repeat	mucus-binding protein (putative)	binding proteins	MIFGADNKVAAINAVEVTSDTADIVVNITYVADNQYMHIIYTDRNDEVVRIDKVSSQTDQTVNVNSNVPNGWKLLDNEKIPATIHFTGTPIADIKLTIEHSFTKVTHDKPVELNSKTITGQTISGAHQNDLNQVITRKITIYEPDKKVQTIKQIARIYRNAMIDNVTGKVKYNDWSNRSKYSHHLxMIGQTDQNIVITYSANIQQVKILYVDEKGSEVSSMLLKGNTDQTVNVSYSVPDHWIAISGQDSPLQYTFKAKDNKNIVIRIGHKLEDQENDIHKIIRNVNIVNPDGSVAKVSQTAIFTRVHQRDEVTGEEVYGNWDKISQDFNAIDIPKIFGYTATSSVGKMTVTPDSQSENITITYTADIQNNKIVIIDDESHGSQINTVGFTGKTGKSIAW…
Lactobacillus_acidophilus_NCFM	NC_006814	58337311_58337312_58337313	58337312	995548..996432	+	294	-	LBA1017	putative mucus binding protein	@Intracellular	LaCOG03211	Secreted LPxTG Cell-wall anchored	YSIRK type signal peptide , MucBP domain , Gram positive anchor , Mycoplasma protein of unknown function, DUF285 , Rib/alpha-like repeat	mucus-binding protein (putative)	binding proteins	MIFGADNKVAAINAVEVTSDTADIVVNITYVADNQYMHIIYTDRNDEVVRIDKVSSQTDQTVNVNSNVPNGWKLLDNEKIPATIHFTGTPIADIKLTIEHSFTKVTHDKPVELNSKTITGQTISGAHQNDLNQVITRKITIYEPDKKVQTIKQIARIYRNAMIDNVTGKVKYNDWSNRSKYSHHLxMIGQTDQNIVITYSANIQQVKILYVDEKGSEVSSMLLKGNTDQTVNVSYSVPDHWIAISGQDSPLQYTFKAKDNKNIVIRIGHKLEDQENDIHKIIRNVNIVNPDGSVAKVSQTAIFTRVHQRDEVTGEEVYGNWDKISQDFNAIDIPKIFGYTATSSVGKMTVTPDSQSENITITYTADIQNNKIVIIDDESHGSQINTVGFTGKTGKSIAW…
Lactobacillus_acidophilus_NCFM	NC_006814	58337311_58337312_58337313	58337313	997153..998193	+	346	-	LBA1018	putative mucus binding protein	@LPxTG Cell-wall anchored	LaCOG03211	Secreted LPxTG Cell-wall anchored	YSIRK type signal peptide , MucBP domain , Gram positive anchor , Mycoplasma protein of unknown function, DUF285 , Rib/alpha-like repeat	mucus-binding protein (putative)	binding proteins	MIFGADNKVAAINAVEVTSDTADIVVNITYVADNQYMHIIYTDRNDEVVRIDKVSSQTDQTVNVNSNVPNGWKLLDNEKIPATIHFTGTPIADIKLTIEHSFTKVTHDKPVELNSKTITGQTISGAHQNDLNQVITRKITIYEPDKKVQTIKQIARIYRNAMIDNVTGKVKYNDWSNRSKYSHHLxMIGQTDQNIVITYSANIQQVKILYVDEKGSEVSSMLLKGNTDQTVNVSYSVPDHWIAISGQDSPLQYTFKAKDNKNIVIRIGHKLEDQENDIHKIIRNVNIVNPDGSVAKVSQTAIFTRVHQRDEVTGEEVYGNWDKISQDFNAIDIPKIFGYTATSSVGKMTVTPDSQSENITITYTADIQNNKIVIIDDESHGSQINTVGFTGKTGKSIAW…
Lactobacillus_acidophilus_NCFM	NC_006814	58337465_999990009	58337465	1162274..1162516	+	80	-	LBA1182	putative signal peptidase	@N-terminally anchored (No CS)	LaCOG01525	N-terminally anchored	Peptidase S24-like , Peptidase S26	signal peptidase I	secretion	MVENLKKKKDDNESIGRFVLDIVIMFAILMGIYYFVFSFFLSNETVSGPSMQPTFENNDRLIAVRHFNPKRNDIVNFKSSxMPGDMVTSKNDKLYINGKQIAEPYLNNKYEKQAHRLGQLYTNNFTLKERVPKNEYFVMGDHRDVSKDSRYFGFVKRNALVGRVIFRYWPFNQWKTF
Lactobacillus_acidophilus_NCFM	NC_006814	58337465_999990009	999990009	NULL	+	96	-	LBA1182A	NULL	@Intracellular	LaCOG01525	N-terminally anchored	Peptidase S24-like , Peptidase S26	signal peptidase I	secretion	MVENLKKKKDDNESIGRFVLDIVIMFAILMGIYYFVFSFFLSNETVSGPSMQPTFENNDRLIAVRHFNPKRNDIVNFKSSxMPGDMVTSKNDKLYINGKQIAEPYLNNKYEKQAHRLGQLYTNNFTLKERVPKNEYFVMGDHRDVSKDSRYFGFVKRNALVGRVIFRYWPFNQWKTF
Lactobacillus_acidophilus_NCFM	NC_006814	58337500_58337499	58337499	1195048..1197141	-	697	-	LBA1218	putative mucus binding protein precursor	@Intracellular	LaCOG01470	Secreted LPxTG Cell-wall anchored	MucBP domain , Gram positive anchor , YSIRK type signal peptide , Putative Ig domain , Rib/alpha-like repeat , Amelogenin	mucus-binding protein (putative)	binding proteins	MEKLKNGINGQIHEKNRFGFRKLSVGLTTVFLGSIFFLAGGQAVHADVIAADDIQVNTEKSISEQSAPSGQIQGQSDVASNVVSKNNTDDNHGGDQNKSEENSSTVIKSENNLTNKSGTAPEQNKRLLEASVVSANIQKSPDSNQTDQISSKITATTSNGEAVKSDGTTQLEEQNNPIQVNVNVNGENMSAFNNSTFDINFGDTGDSAVDNKSWTMQGFNKGESRFIDKDNHYQLTYNGEEDFTVKVIDALQEASGAGFNQNFNLVGTKASGKTILPVTVKYNGKVLSEDNFTADIVPVDKTVKHNEIAHIFNHGITDDLSNFVPQNQTDSDGFEYNNKNSKKLQYIVEWNWGEINPLENVSYQQVFSNGQIFLPDTIKVFRVYKGQLTDKDGNRKLDL…
Lactobacillus_acidophilus_NCFM	NC_006814	58337500_58337499	58337500	1197150..1198427	-	425	-	LBA1219	putative lipase precursor	@Secretory(released) (with CS)	LaCOG01470	Secreted LPxTG Cell-wall anchored	MucBP domain , Gram positive anchor , YSIRK type signal peptide , Putative Ig domain , Rib/alpha-like repeat , Amelogenin	mucus-binding protein (putative)	binding proteins	MEKLKNGINGQIHEKNRFGFRKLSVGLTTVFLGSIFFLAGGQAVHADVIAADDIQVNTEKSISEQSAPSGQIQGQSDVASNVVSKNNTDDNHGGDQNKSEENSSTVIKSENNLTNKSGTAPEQNKRLLEASVVSANIQKSPDSNQTDQISSKITATTSNGEAVKSDGTTQLEEQNNPIQVNVNVNGENMSAFNNSTFDINFGDTGDSAVDNKSWTMQGFNKGESRFIDKDNHYQLTYNGEEDFTVKVIDALQEASGAGFNQNFNLVGTKASGKTILPVTVKYNGKVLSEDNFTADIVPVDKTVKHNEIAHIFNHGITDDLSNFVPQNQTDSDGFEYNNKNSKKLQYIVEWNWGEINPLENVSYQQVFSNGQIFLPDTIKVFRVYKGQLTDKDGNRKLDL…
Lactobacillus_acidophilus_NCFM	NC_006814	58337620_58337619_58337618	58337618	1319724..1319993	-	89	-	LBA1345	putative oligopeptide ABC transporter substrate bindingprotein	@Intracellular	NULL	NULL	NULL	NULL	NULL	MKKWLKLLESSLVTTSVTAVLSTCSNNSSGNQKYDRSLSWMTTSEIQTLDQTKMVDTTSGEQADNVFEGLNRLDSDGKVKPGVATKSVASKDGKTWTFTFRKNARWSNGDQVTANDFVYALQRTLDPRTQSQQQNIYQAVKNANEVVAGKTSPHNLGVKAKDRHTLVVHLTHPVPYFKTMTASNxMTYSLTKNKDLANVNLRRAISMALNRKVLASTVGGANTPATTFTGPQETVDGKNFNKYFAQTNATSKYTNYDKAQARKLLNLALKELGKSKVEFTLAGDDDVVSKKVMEYVQSQLESTFTKKWxMVINVKSMPKTTRVSNMLNGNYDIGFTGLTTSYNDPNLITYLRESNEEMNPNKRLESLVKAEEVLDAQQPLTPLYHDGQAWMVRKMFII
Lactobacillus_acidophilus_NCFM	NC_006814	58337620_58337619_58337618	58337619	1319987..1320358	-	123	oppA	LBA1346	oligopeptide ABC transporter substrate binding protein	@Intracellular	LaCOG00248	Lipid anchored	Bacterial extracellular solute-binding proteins, family 5 Middle	ABC-type oligopeptide transport system periplasmic component	transport	MKKWLKLLESSLVTTSVTAVLSTCSNNSSGNQKYDRSLSWMTTSEIQTLDQTKMVDTTSGEQADNVFEGLNRLDSDGKVKPGVATKSVASKDGKTWTFTFRKNARWSNGDQVTANDFVYALQRTLDPRTQSQQQNIYQAVKNANEVVAGKTSPHNLGVKAKDRHTLVVHLTHPVPYFKTMTASNxMTYSLTKNKDLANVNLRRAISMALNRKVLASTVGGANTPATTFTGPQETVDGKNFNKYFAQTNATSKYTNYDKAQARKLLNLALKELGKSKVEFTLAGDDDVVSKKVMEYVQSQLESTFTKKWxMVINVKSMPKTTRVSNMLNGNYDIGFTGLTTSYNDPNLITYLRESNEEMNPNKRLESLVKAEEVLDAQQPLTPLYHDGQAWMVRKMFII
Lactobacillus_acidophilus_NCFM	NC_006814	58337620_58337619_58337618	58337620	1320683..1321237	-	184	oppA	LBA1347	peptide binding protein	@Secretory(released) (with CS)	LaCOG00248	Lipid anchored	Bacterial extracellular solute-binding proteins, family 5 Middle	ABC-type oligopeptide transport system periplasmic component	transport	MKKWLKLLESSLVTTSVTAVLSTCSNNSSGNQKYDRSLSWMTTSEIQTLDQTKMVDTTSGEQADNVFEGLNRLDSDGKVKPGVATKSVASKDGKTWTFTFRKNARWSNGDQVTANDFVYALQRTLDPRTQSQQQNIYQAVKNANEVVAGKTSPHNLGVKAKDRHTLVVHLTHPVPYFKTMTASNxMTYSLTKNKDLANVNLRRAISMALNRKVLASTVGGANTPATTFTGPQETVDGKNFNKYFAQTNATSKYTNYDKAQARKLLNLALKELGKSKVEFTLAGDDDVVSKKVMEYVQSQLESTFTKKWxMVINVKSMPKTTRVSNMLNGNYDIGFTGLTTSYNDPNLITYLRESNEEMNPNKRLESLVKAEEVLDAQQPLTPLYHDGQAWMVRKMFII
Lactobacillus_acidophilus_NCFM	NC_006814	58337625_58337624	58337624	1325260..1326009	-	249	-	LBA1351	lysin	@Intracellular	LaCOG01653	variable	Glycosyl hydrolases family 25 , Bacterial SH3 domain , Bacterial SH3 domain , LysM domain , Bacterial surface layer protein	lyzozyme M1 (1 4-beta-N-acetylmuramidase)	cell-wall turnover	MTTTKKLVIKLACATALGTAGVALTQVNMPQVTVKAATTSVVARALGVDVASYQSADLSSHAQAGSQFAIVKVSEGTSYRNPKASSQISTALSNNMMPMAYHFATFSSNTSAAVAEANYAIKAAQAFGLPKGSYIACDYETGQGNNIYGGKTPTAxMDQIKAAGYKPLLYASSSVLQNQIDTNSVIAKYPNSLWVASYAISGRIDNPNFNYFPSMEGVSIWQFTDNWRGLSVDGNVAVLPLSIDGDVTTNNGAISQAPSSSNSNSASTNNTTTNNNSSSAATPSEPETSGYVMKKAYIYNKKGERQSGYYAAYYGIKYYGSTVTLDNGKTALKVGDDRYVMASNVLGNSRVMKHNAYIYNHSGRRANWRVLRKGTPIKTYGSKFNINGKSYYRIGKGLY…
Lactobacillus_acidophilus_NCFM	NC_006814	58337625_58337624	58337625	1326025..1326492	-	155	-	LBA1352	lysin	@N-terminally anchored (with CS)	LaCOG01653	variable	Glycosyl hydrolases family 25 , Bacterial SH3 domain , Bacterial SH3 domain , LysM domain , Bacterial surface layer protein	lyzozyme M1 (1 4-beta-N-acetylmuramidase)	cell-wall turnover	MTTTKKLVIKLACATALGTAGVALTQVNMPQVTVKAATTSVVARALGVDVASYQSADLSSHAQAGSQFAIVKVSEGTSYRNPKASSQISTALSNNMMPMAYHFATFSSNTSAAVAEANYAIKAAQAFGLPKGSYIACDYETGQGNNIYGGKTPTAxMDQIKAAGYKPLLYASSSVLQNQIDTNSVIAKYPNSLWVASYAISGRIDNPNFNYFPSMEGVSIWQFTDNWRGLSVDGNVAVLPLSIDGDVTTNNGAISQAPSSSNSNSASTNNTTTNNNSSSAATPSEPETSGYVMKKAYIYNKKGERQSGYYAAYYGIKYYGSTVTLDNGKTALKVGDDRYVMASNVLGNSRVMKHNAYIYNHSGRRANWRVLRKGTPIKTYGSKFNINGKSYYRIGKGLY…
Lactobacillus_acidophilus_NCFM	NC_006814	58337649_58337648_999990020	58337648	1352001..1355054	-	1219	-	LBA1377	putative mucus binding protein precursor	@Intracellular	LaCOG99309	N-terminally anchored	MucBP domain , YSIRK type signal peptide , PT repeat , Gram positive anchor	mucus-binding protein	binding proteins	MRRDLHNLDVGDVKEKQRFSIRKLTVGTASVLLGTTFLFGAGQTAYADTTASGAITSEDSQNQIGGxVSHTPQAPAEAKSSTEGRTTSTQEINNKKTESLEKKDQSVGSTATDNKEEQKTSLENKSEANKTSESKVEKANPVEVKSESHKDLTSDKKGIETQEIQTQALKLASTTPLSAKALTESKAQDDLSATINLNWTNENGETENLPSITYKGKNDDTLQDVGKYIQGLITTDNSKYEVSPLVSTPKDSGDYLSGNTEDSITDPSMKLAYDDWRKNKEKNYPFAGYTVEIDSLSNAPLTNGGTYTINLGTETRLYNEPYWVITSRTIHYVKYGLTGSDSVASPDVIQEGHSNVTSSKNNPVVNNFNLEKDGHHYVSYETVQRSYNVASGIPDGMTD…
Lactobacillus_acidophilus_NCFM	NC_006814	58337649_58337648_999990020	58337649	1355660..1355860	-	66	-	LBA1378	putative biofilm-associated surface protein	@N-terminally anchored (No CS)	LaCOG99309	N-terminally anchored	MucBP domain , YSIRK type signal peptide , PT repeat , Gram positive anchor	mucus-binding protein	binding proteins	MRRDLHNLDVGDVKEKQRFSIRKLTVGTASVLLGTTFLFGAGQTAYADTTASGAITSEDSQNQIGGxVSHTPQAPAEAKSSTEGRTTSTQEINNKKTESLEKKDQSVGSTATDNKEEQKTSLENKSEANKTSESKVEKANPVEVKSESHKDLTSDKKGIETQEIQTQALKLASTTPLSAKALTESKAQDDLSATINLNWTNENGETENLPSITYKGKNDDTLQDVGKYIQGLITTDNSKYEVSPLVSTPKDSGDYLSGNTEDSITDPSMKLAYDDWRKNKEKNYPFAGYTVEIDSLSNAPLTNGGTYTINLGTETRLYNEPYWVITSRTIHYVKYGLTGSDSVASPDVIQEGHSNVTSSKNNPVVNNFNLEKDGHHYVSYETVQRSYNVASGIPDGMTD…
Lactobacillus_acidophilus_NCFM	NC_006814	58337649_58337648_999990020	999990020	NULL	-	24	-	LBA1376A	NULL	@N-terminally anchored (No CS)	LaCOG99309	N-terminally anchored	MucBP domain , YSIRK type signal peptide , PT repeat , Gram positive anchor	mucus-binding protein	binding proteins	MRRDLHNLDVGDVKEKQRFSIRKLTVGTASVLLGTTFLFGAGQTAYADTTASGAITSEDSQNQIGGxVSHTPQAPAEAKSSTEGRTTSTQEINNKKTESLEKKDQSVGSTATDNKEEQKTSLENKSEANKTSESKVEKANPVEVKSESHKDLTSDKKGIETQEIQTQALKLASTTPLSAKALTESKAQDDLSATINLNWTNENGETENLPSITYKGKNDDTLQDVGKYIQGLITTDNSKYEVSPLVSTPKDSGDYLSGNTEDSITDPSMKLAYDDWRKNKEKNYPFAGYTVEIDSLSNAPLTNGGTYTINLGTETRLYNEPYWVITSRTIHYVKYGLTGSDSVASPDVIQEGHSNVTSSKNNPVVNNFNLEKDGHHYVSYETVQRSYNVASGIPDGMTD…
Lactobacillus_acidophilus_NCFM	NC_006814	58337760_58337761	58337760	1483972..1484766	+	264	-	LBA1495	putative fibrinogen-binding protein	@Secretory(released) (with CS)	NULL	NULL	NULL	NULL	NULL	MFRDKKTQFAIRKLTTGTGILLLSVGMGINLSSKEVSASEIDPAQTTETVQTEAATELTAEQEPAVEFSAPVQETEGTSTVESTPNVKEETVTEIPAETVTGNTNNENNGSVNTGTQSPATQPEAEKPGQDTTATDNTNNENKDAVNTETQKPETTTPATQPETDKAEEGEKTPAKNETDSSSEKEESKADSDKKDEVEKNENELNKGNIKDDAINIDGSILPDAAKPDKDNINETLSIQFFLIRINLQNLKEKLIGQMLYCKExMQGIIKWIEDNRLSWDHISDQEKYPGWEDVFDESLKIDRVDPFDHKNPQWQATANKEITITQTVNNGSQQSTQQIKVNYDVVIYIAIDPNMSGWDALFGNYKFIISDVKVSNINKVDPDTNTPKDDFDAVNIPT…
Lactobacillus_acidophilus_NCFM	NC_006814	58337760_58337761	58337761	1484754..1487729	+	991	-	LBA1496	putative fibrinogen-binding protein	@LPxTG Cell-wall anchored	NULL	NULL	NULL	NULL	NULL	MFRDKKTQFAIRKLTTGTGILLLSVGMGINLSSKEVSASEIDPAQTTETVQTEAATELTAEQEPAVEFSAPVQETEGTSTVESTPNVKEETVTEIPAETVTGNTNNENNGSVNTGTQSPATQPEAEKPGQDTTATDNTNNENKDAVNTETQKPETTTPATQPETDKAEEGEKTPAKNETDSSSEKEESKADSDKKDEVEKNENELNKGNIKDDAINIDGSILPDAAKPDKDNINETLSIQFFLIRINLQNLKEKLIGQMLYCKExMQGIIKWIEDNRLSWDHISDQEKYPGWEDVFDESLKIDRVDPFDHKNPQWQATANKEITITQTVNNGSQQSTQQIKVNYDVVIYIAIDPNMSGWDALFGNYKFIISDVKVSNINKVDPDTNTPKDDFDAVNIPT…
Lactobacillus_acidophilus_NCFM	NC_006814	58337873_58337872	58337872	1604586..1612205	-	2611	fmtB	LBA1611	surface protein	@LPxTG Cell-wall anchored	LaCOG99303	Secreted LPxTG Cell-wall anchored	YSIRK type signal peptide , Uncharacterised Sugar-binding Domain , Domain of Unknown Function (DUF1542) , Gram positive anchor	hypothetical protein	binding proteins	MVSKKNIKMIEEKSRDEKQRFSIRKLSVGAASVLIGLAFTVYGGQTVQADTTEASQVTTAQENNEETGNEKSENTVLDNSNDIENSATTASKTPSSSVEEKAPSITIDASSSLKNKNDNIEVKDDNAKVNKTMQSSSVDKANNVTSNEKTESQQAVNTKEDNPTKSEDTKKVNSTAINVGSNENTEVASAQQTNNFEVDKGTTFATNEKTEANSTNVSENVDSIEVPSNKLTTDTLNISKKTVSANVTNAVYTMKTVTSNAANDVNKNKLRSTTMILAAEVEDPNAVTVSDAKGFINAIQNGTATTINVAKDLNLAEQTDKEYTEITIKNKRNIVIQSDNPEEKRTIDFSGYSFDMDTQNSVTFKDLNIYARSYWGLVYNAGGYTFDNVNFTGSQLIYT…
Lactobacillus_acidophilus_NCFM	NC_006814	58337873_58337872	58337873	1612418..1615138	-	906	-	LBA1612	fibrinogen-binding protein	@Secretory(released) (with CS)	LaCOG99303	Secreted LPxTG Cell-wall anchored	YSIRK type signal peptide , Uncharacterised Sugar-binding Domain , Domain of Unknown Function (DUF1542) , Gram positive anchor	hypothetical protein	binding proteins	MVSKKNIKMIEEKSRDEKQRFSIRKLSVGAASVLIGLAFTVYGGQTVQADTTEASQVTTAQENNEETGNEKSENTVLDNSNDIENSATTASKTPSSSVEEKAPSITIDASSSLKNKNDNIEVKDDNAKVNKTMQSSSVDKANNVTSNEKTESQQAVNTKEDNPTKSEDTKKVNSTAINVGSNENTEVASAQQTNNFEVDKGTTFATNEKTEANSTNVSENVDSIEVPSNKLTTDTLNISKKTVSANVTNAVYTMKTVTSNAANDVNKNKLRSTTMILAAEVEDPNAVTVSDAKGFINAIQNGTATTINVAKDLNLAEQTDKEYTEITIKNKRNIVIQSDNPEEKRTIDFSGYSFDMDTQNSVTFKDLNIYARSYWGLVYNAGGYTFDNVNFTGSQLIYT…
Lactobacillus_acidophilus_NCFM	NC_006814	999990003_58337696	58337696	1412518..1413213	-	231	-	LBA1425	hypothetical protein	@Intracellular	LaCOG01137	variable	Alpha/beta hydrolase of unknown function (DUF915) , alpha/beta hydrolase fold , Flagellar basal body-associated protein FliL	cell surface hydrolase	enzyme	MKKKSLLISAGTVIVVLLATLGSFFINKQRDERVQDIKPIKVVSRSTPNLLLPWLGQxMVQAIRNAGITNSVIRVNVTRSGEVILHGKFKKNAQNPIIEVNFDDNKLSDYGNDYVRGYETAGARYVRNAIRTVNRKCGFSKVNIVAHSMGNLETAYFFKNYGNEIPVEHFVSIAGHYDGILGMNDKANQLKINSKTGKPSRMQPEYRGLLSLRKTFPRNTRVLNIYGNLENGTNSDGSVSNASSRSLRYLLNGRAKSYRELMIRGSNAQHSKLHNNNEVNQAISNFLWK
Lactobacillus_acidophilus_NCFM	NC_006814	999990003_58337696	999990003	NULL	-	57	-	LBA1425-N	NULL	@N-terminally anchored (No CS)	LaCOG01137	variable	Alpha/beta hydrolase of unknown function (DUF915) , alpha/beta hydrolase fold , Flagellar basal body-associated protein FliL	cell surface hydrolase	enzyme	MKKKSLLISAGTVIVVLLATLGSFFINKQRDERVQDIKPIKVVSRSTPNLLLPWLGQxMVQAIRNAGITNSVIRVNVTRSGEVILHGKFKKNAQNPIIEVNFDDNKLSDYGNDYVRGYETAGARYVRNAIRTVNRKCGFSKVNIVAHSMGNLETAYFFKNYGNEIPVEHFVSIAGHYDGILGMNDKANQLKINSKTGKPSRMQPEYRGLLSLRKTFPRNTRVLNIYGNLENGTNSDGSVSNASSRSLRYLLNGRAKSYRELMIRGSNAQHSKLHNNNEVNQAISNFLWK
Lactobacillus_acidophilus_NCFM	NC_006814	999990012_58336404_58336403	58336403	48869..49087	-	72	-	LBA0053	hypothetical protein	@Intracellular	NULL	NULL	NULL	NULL	NULL	MGILILLAILLITIGCYIGHMQAHYCRIPDHKKLIIGNNQKNELKLHKTYKATTYNVGFGAYNHNFDFLWITVNxMDHGELKNVKKTQGHRGTAVLNSTNGVIQTMKKQNPDFMFLQEIDTHSTRSHYVNQVKMVENHFQNYDYTFANNFHTAFLAWPLYDPHGSVQSGLLSMSKYKMTSAIRRKYPITSAFISKFTDLDRCFVIMRFPINNGKYLVMINSHMSAYNKGGKMRKAQMKLISNVMEKEYLAGNYVIVGGDFNHALGKDMLTHFDHQEKIPDWVSILDQKCCLKILLWLKLLTEIKLLQFVQLTxMLPKNFTMVKATNRDKIATVRSTDMKYNPKINYMTICDGFIVSKNVKAKATNINTDYRYADHNPVRLEFSLK
Lactobacillus_acidophilus_NCFM	NC_006814	999990012_58336404_58336403	58336404	49012..49725	-	237	-	LBA0054	putative endonuclease-exonuclease-phosphatase family protein	@Intracellular	LaCOG00654	N-terminally anchored	Endonuclease/Exonuclease/phosphatase family , AsmA family	endonuclease/exonuclease/phosphatase family protein	enzyme	MGILILLAILLITIGCYIGHMQAHYCRIPDHKKLIIGNNQKNELKLHKTYKATTYNVGFGAYNHNFDFLWITVNxMDHGELKNVKKTQGHRGTAVLNSTNGVIQTMKKQNPDFMFLQEIDTHSTRSHYVNQVKMVENHFQNYDYTFANNFHTAFLAWPLYDPHGSVQSGLLSMSKYKMTSAIRRKYPITSAFISKFTDLDRCFVIMRFPINNGKYLVMINSHMSAYNKGGKMRKAQMKLISNVMEKEYLAGNYVIVGGDFNHALGKDMLTHFDHQEKIPDWVSILDQKCCLKILLWLKLLTEIKLLQFVQLTxMLPKNFTMVKATNRDKIATVRSTDMKYNPKINYMTICDGFIVSKNVKAKATNINTDYRYADHNPVRLEFSLK
Lactobacillus_acidophilus_NCFM	NC_006814	999990012_58336404_58336403	999990012	NULL	-	74	-	LBA0054A	NULL	@N-terminally anchored (No CS)	LaCOG00654	N-terminally anchored	Endonuclease/Exonuclease/phosphatase family , AsmA family	endonuclease/exonuclease/phosphatase family protein	enzyme	MGILILLAILLITIGCYIGHMQAHYCRIPDHKKLIIGNNQKNELKLHKTYKATTYNVGFGAYNHNFDFLWITVNxMDHGELKNVKKTQGHRGTAVLNSTNGVIQTMKKQNPDFMFLQEIDTHSTRSHYVNQVKMVENHFQNYDYTFANNFHTAFLAWPLYDPHGSVQSGLLSMSKYKMTSAIRRKYPITSAFISKFTDLDRCFVIMRFPINNGKYLVMINSHMSAYNKGGKMRKAQMKLISNVMEKEYLAGNYVIVGGDFNHALGKDMLTHFDHQEKIPDWVSILDQKCCLKILLWLKLLTEIKLLQFVQLTxMLPKNFTMVKATNRDKIATVRSTDMKYNPKINYMTICDGFIVSKNVKAKATNINTDYRYADHNPVRLEFSLK
Lactobacillus_acidophilus_NCFM	NC_006814	58337401_58337402	58337401	1089457..1089804	+	115	-	LBA1111	putative flavodoxin	@N-terminally anchored (No CS)	LaCOG99387	N-terminally anchored		putative flavodoxin	enzyme	MRNRIIAFFSVIVVIVAAIIGFNVYRNSQNQNESTSNPTNSSSSTNVKKNGKVLVVYLSRTKGVYGGGLT RGNTARVADFIQEKTKGDTYEIIPKWHKV
Lactobacillus_acidophilus_NCFM	NC_006814	58337401_58337402	58337402	1089741..1089959	+	72	-	LBA1112	putative flavodoxin	@N-terminally anchored (No CS)	LaCOG99388	N-terminally anchored		putative flavodoxin	enzyme	MRNRIIAFFSVIVVIVAAIIGFNVYRNSQNQNESTSNPTNSSSSTNVKKNGKVLVVYLSRTKGVYGGGLT RGNTARVADFIQEKTKGDTYEIIPKWHKV
Lactobacillus_brevis_ATCC_367	NC_008497	116333159_116333160	116333159	532984..533148	+	54	-	LVIS_0497	hypothetical protein	@Secretory(released) (with CS)	LaCOG02044	Secreted	MucBP domain	cell surface protein Csc complex	cell-surface complex	MTHKILKMLMLTALLAGIGTSSLTNAQADSTQKTTASATLVSGVIGWILSPYCVxMQHQGVIQNNSYSLLSNGAWHHVTMRWDATAKTMTYSYNDKDPSTGNAQTPVGTKTVSIDTTKIDPNNTGYARWGFTGSTGTNWENNLVIFEQVPGVVNSSASVTATDLTTDKVIAAGDTVTSGDQLQLAYKLNYDSGSQDWKDIVAKIAVPNNMTVSYARVTYADGKSELIDPGTISAQTLKYQLTHDLNGTNAPATITIIGNVMGVKNATTAVAAAKSTFNGSNALTNATTPNFTISAASNWYLRLFFGTAANGTKTSQMDLDAVKDTTLTGHFTYSLTSTASDAGYGGTAGKAVTLRPTVNGQTQTSTTAGDGGTFSYTVPASLLLPGANTVTLYAIYNGG…
Lactobacillus_brevis_ATCC_367	NC_008497	116333159_116333160	116333160	533312..534688	+	491	-	LVIS_0498	hypothetical protein	@Intracellular	LaCOG02044	Secreted	MucBP domain	cell surface protein Csc complex	cell-surface complex	MTHKILKMLMLTALLAGIGTSSLTNAQADSTQKTTASATLVSGVIGWILSPYCVxMQHQGVIQNNSYSLLSNGAWHHVTMRWDATAKTMTYSYNDKDPSTGNAQTPVGTKTVSIDTTKIDPNNTGYARWGFTGSTGTNWENNLVIFEQVPGVVNSSASVTATDLTTDKVIAAGDTVTSGDQLQLAYKLNYDSGSQDWKDIVAKIAVPNNMTVSYARVTYADGKSELIDPGTISAQTLKYQLTHDLNGTNAPATITIIGNVMGVKNATTAVAAAKSTFNGSNALTNATTPNFTISAASNWYLRLFFGTAANGTKTSQMDLDAVKDTTLTGHFTYSLTSTASDAGYGGTAGKAVTLRPTVNGQTQTSTTAGDGGTFSYTVPASLLLPGANTVTLYAIYNGG…
Lactobacillus_brevis_ATCC_367	NC_008497	116334142_999990004	116334142	1525540..1527051	-	503	-	LVIS_1560	hypothetical protein	@N-terminally anchored (with CS)	LaCOG02044	Secreted	MucBP domain	cell surface protein Csc complex	cell-surface complex	MTYLKWVLTVLGLGTVLATGMVASADADYDQALKTAPQGISLDNIFVPGTTSNNQASIVNTANPDITGTQAAKVNNGKKQFGALWSTTDNHFDLTKNMKSSMWMYFGNTGKKAADGMALVFQNDTRGLAATPTYGKTVSGETLGVWGVDTDKKQTTPDKLASTAIQNSWALEFDTHLNTSTNYGNTGDADSFDVGISGPHIASNYPGEVSTYEMVRTSTLLPIYSVGYYATQTHAGTITGDYTMLSNGAWHHLTIDWQASTKQMTYTFDDKDPNTGKKQTGKSASVTLDTTKIDPNNTGQVRWGFTGATGDSYENNLVIFEEIPGLVEVDANATLTDMTQNKVVDNDGIVKGGDKVRLDYQLSYEGGKQEWKDVVAQLKLPSKLSFTKGTITYADGTST…
Lactobacillus_brevis_ATCC_367	NC_008497	116334142_999990004	999990004	NULL	-	211	-	LVIS_1559	NULL	@Intracellular	LaCOG02044	Secreted	MucBP domain	cell surface protein Csc complex	cell-surface complex	MTYLKWVLTVLGLGTVLATGMVASADADYDQALKTAPQGISLDNIFVPGTTSNNQASIVNTANPDITGTQAAKVNNGKKQFGALWSTTDNHFDLTKNMKSSMWMYFGNTGKKAADGMALVFQNDTRGLAATPTYGKTVSGETLGVWGVDTDKKQTTPDKLASTAIQNSWALEFDTHLNTSTNYGNTGDADSFDVGISGPHIASNYPGEVSTYEMVRTSTLLPIYSVGYYATQTHAGTITGDYTMLSNGAWHHLTIDWQASTKQMTYTFDDKDPNTGKKQTGKSASVTLDTTKIDPNNTGQVRWGFTGATGDSYENNLVIFEEIPGLVEVDANATLTDMTQNKVVDNDGIVKGGDKVRLDYQLSYEGGKQEWKDVVAQLKLPSKLSFTKGTITYADGTST…
Lactobacillus_brevis_ATCC_367	NC_008497	116334646_116334645	116334645	2047179..2048111	-	310	-	LVIS_2085	hypothetical protein	@Intracellular	LaCOG99326	secreted		surface layer protein	Cell-surface complex	MQSSLKKSLYLGLAALSFAGVAAVSTTASAKSYATAGAYSTLKTDATKRNVEATGTNALYTKPGTVKGAKVVASKATMAKLASSKKSADYFRAYGVKTTNRGSVYYRVVSMDGKYRGYIYGGKSDTAFAGGIKSADTTTKATMPTNTTVYFKNPGTANVTxMTITDAATKTREGSLYYYVKDAQHPTVSGWIYSGAVTTDKTVAFNQATDVKVNFVDGSSVVTSGVLQSLFANNATNTAASTTPADAVGTAAGFSATAKATQDWADALLKGTGYSINLKSGSVTAANQAALLAAKTGDTITLNVTKNSEVTTPLYLKKAATTSTANDAESLTAYKTGDTASDTTVVVPSLTSGFKGVDGAAFTSATLKAFATSNNLTTLYTPTIGTGADAYYIKYTLST…
Lactobacillus_brevis_ATCC_367	NC_008497	116334646_116334645	116334646	2048184..2048666	-	160	-	LVIS_2086	surface layer protein	@Secretory(released) (with CS)	LaCOG99326	secreted		surface layer protein	Cell-surface complex	MQSSLKKSLYLGLAALSFAGVAAVSTTASAKSYATAGAYSTLKTDATKRNVEATGTNALYTKPGTVKGAKVVASKATMAKLASSKKSADYFRAYGVKTTNRGSVYYRVVSMDGKYRGYIYGGKSDTAFAGGIKSADTTTKATMPTNTTVYFKNPGTANVTxMTITDAATKTREGSLYYYVKDAQHPTVSGWIYSGAVTTDKTVAFNQATDVKVNFVDGSSVVTSGVLQSLFANNATNTAASTTPADAVGTAAGFSATAKATQDWADALLKGTGYSINLKSGSVTAANQAALLAAKTGDTITLNVTKNSEVTTPLYLKKAATTSTANDAESLTAYKTGDTASDTTVVVPSLTSGFKGVDGAAFTSATLKAFATSNNLTTLYTPTIGTGADAYYIKYTLST…
Lactobacillus_brevis_ATCC_367	NC_008497	116334816_116334815_116334814	116334814	2231321..2232589	-	422	-	LVIS_2262	hypothetical protein	@LPxTG Cell-wall anchored	LaCOG01741	Secreted LPxTG Cell-wall anchored	MucBP domain , Gram positive anchor	mucus-binding protein (putative)	binding proteins	MERGWKRHQRLWLFSGVLVFGVGLTVLPAAADGVDTAPPATTADAVSTPISHATNSDVTTDQSVTVADSVTHHVSTTGAAVAPTNAAANDVTSRPTATVTGSDSTTVPVNKSPTTSTAPLAQxMATQRPAYVHVDQDNFTQYFDLNGSATYDKPTGIVTVTPDKNDQVGNFALKPKIDASTNFTLLGQVNLGNRTSATGGADGIGFAFHNGNSTDIGNAGDNLGIGGLIDALGLKLDTWHNGAHMPEALRSGAQVSTTDANGYGxMTTTDQQIKAIDGHAYDRWWAQTDFNSVQALQVTYEETNGHVLTWTKLAPVDRQAFAMVVSASTGGAKNLQQFKLESFDFQQAATMNVQYVDLNGRQLAQATVNYPDGAVVNGTYATSQLDISGYHFVNMGDNP…
Lactobacillus_brevis_ATCC_367	NC_008497	116334816_116334815_116334814	116334815	2232626..2233051	-	141	-	LVIS_2263	hypothetical protein	@Intracellular	LaCOG01741	Secreted LPxTG Cell-wall anchored	MucBP domain , Gram positive anchor	mucus-binding protein (putative)	binding proteins	MERGWKRHQRLWLFSGVLVFGVGLTVLPAAADGVDTAPPATTADAVSTPISHATNSDVTTDQSVTVADSVTHHVSTTGAAVAPTNAAANDVTSRPTATVTGSDSTTVPVNKSPTTSTAPLAQxMATQRPAYVHVDQDNFTQYFDLNGSATYDKPTGIVTVTPDKNDQVGNFALKPKIDASTNFTLLGQVNLGNRTSATGGADGIGFAFHNGNSTDIGNAGDNLGIGGLIDALGLKLDTWHNGAHMPEALRSGAQVSTTDANGYGxMTTTDQQIKAIDGHAYDRWWAQTDFNSVQALQVTYEETNGHVLTWTKLAPVDRQAFAMVVSASTGGAKNLQQFKLESFDFQQAATMNVQYVDLNGRQLAQATVNYPDGAVVNGTYATSQLDISGYHFVNMGDNP…
Lactobacillus_brevis_ATCC_367	NC_008497	116334816_116334815_116334814	116334816	2233085..2233453	-	122	-	LVIS_2264	hypothetical protein	@N-terminally anchored (No CS)	LaCOG01741	Secreted LPxTG Cell-wall anchored	MucBP domain , Gram positive anchor	mucus-binding protein (putative)	binding proteins	MERGWKRHQRLWLFSGVLVFGVGLTVLPAAADGVDTAPPATTADAVSTPISHATNSDVTTDQSVTVADSVTHHVSTTGAAVAPTNAAANDVTSRPTATVTGSDSTTVPVNKSPTTSTAPLAQxMATQRPAYVHVDQDNFTQYFDLNGSATYDKPTGIVTVTPDKNDQVGNFALKPKIDASTNFTLLGQVNLGNRTSATGGADGIGFAFHNGNSTDIGNAGDNLGIGGLIDALGLKLDTWHNGAHMPEALRSGAQVSTTDANGYGxMTTTDQQIKAIDGHAYDRWWAQTDFNSVQALQVTYEETNGHVLTWTKLAPVDRQAFAMVVSASTGGAKNLQQFKLESFDFQQAATMNVQYVDLNGRQLAQATVNYPDGAVVNGTYATSQLDISGYHFVNMGDNP…
Lactobacillus_brevis_ATCC_367	NC_008497	999990008_116333011	116333011	364322..365164	+	280	-	LVIS_0341	hypothetical protein	@Intracellular	LaCOG02819	Secreted		hypothetical protein	unknown	MFRLQRWLIVLATVCLTVSPLSVATAKTYHQKSSALSVGRKRTLNDRQVHYVTAPKKYAHAAHPHGRNIMKSSRGAAVTFKTxMGYQLPLPGYHGQAWGNPQSVTTSGRYLYVLYCPTAWHNRGRIVRYDLQKLKQTGLSATQLQTIYLAHVGAKLAAQAAVKVGPAFVTGHGQSLAYNGHNHQLYLWCDREKKAATPINQYGYINQINPKTLKTRYQIRFRLKTWHFAVPGGHVLAFDRRGRAYFWSRPTSQTVYIYQGSVSRHHVHFRLTHQVLKHGPGSHVQSMGYNPHTNRLYLVADGSIASLPISKLAGKGHLTSRQVRWTRLASKREFEGLTFTKQGRAIVLSNHNPEVLMGNRTAW
Lactobacillus_brevis_ATCC_367	NC_008497	999990008_116333011	999990008	NULL	+	82	-	LVIS_0341-N	NULL	@N-terminally anchored (with CS)	LaCOG02819	Secreted		hypothetical protein	unknown	MFRLQRWLIVLATVCLTVSPLSVATAKTYHQKSSALSVGRKRTLNDRQVHYVTAPKKYAHAAHPHGRNIMKSSRGAAVTFKTxMGYQLPLPGYHGQAWGNPQSVTTSGRYLYVLYCPTAWHNRGRIVRYDLQKLKQTGLSATQLQTIYLAHVGAKLAAQAAVKVGPAFVTGHGQSLAYNGHNHQLYLWCDREKKAATPINQYGYINQINPKTLKTRYQIRFRLKTWHFAVPGGHVLAFDRRGRAYFWSRPTSQTVYIYQGSVSRHHVHFRLTHQVLKHGPGSHVQSMGYNPHTNRLYLVADGSIASLPISKLAGKGHLTSRQVRWTRLASKREFEGLTFTKQGRAIVLSNHNPEVLMGNRTAW
Lactobacillus_casei_ATCC_334	NC_008526	116493956_116493957	116493956	395212..395364	+	50	-	LSEI_0392	hypothetical protein	@N-terminally anchored (No CS)	LaCOG01653	variable	Glycosyl hydrolases family 25 , Bacterial SH3 domain , Bacterial SH3 domain , LysM domain , Bacterial surface layer protein	lyzozyme M1 (1 4-beta-N-acetylmuramidase)	cell-wall turnover	MDKELLTYVLDQAVGVVIAVFLLTRIERRLDVLITSIEKFMTKLDAKDRLxMAILMADVSSWQPESDSWFRKLADVGVKAVVVKLTEGTTYRNPKAAAQLAAGRRMGMQVHGYHYAHYHNSADAVAEGRFFGTTAKALGLSTESVMAADVEDPGLSGELTGLTNVFLQTVKAIGYPHTDLYTMASWLTTRRFDRVALIPKNLWLASYGVNQPGVDNVGTWQFTNNFQGLGVDMSYDFFGHYTTRLTGTLNDGVARVPTIRFHTVQPGESWWAIAHQYGHDMDKLAALNGKTILSVIHPGDQLRVN
Lactobacillus_casei_ATCC_334	NC_008526	116493956_116493957	116493957	395375..396139	+	254	-	LSEI_0393	Lyzozyme M1 (1,4-beta-N-acetylmuramidase)	@Intracellular	LaCOG01653	variable	Glycosyl hydrolases family 25 , Bacterial SH3 domain , Bacterial SH3 domain , LysM domain , Bacterial surface layer protein	lyzozyme M1 (1 4-beta-N-acetylmuramidase)	cell-wall turnover	MDKELLTYVLDQAVGVVIAVFLLTRIERRLDVLITSIEKFMTKLDAKDRLxMAILMADVSSWQPESDSWFRKLADVGVKAVVVKLTEGTTYRNPKAAAQLAAGRRMGMQVHGYHYAHYHNSADAVAEGRFFGTTAKALGLSTESVMAADVEDPGLSGELTGLTNVFLQTVKAIGYPHTDLYTMASWLTTRRFDRVALIPKNLWLASYGVNQPGVDNVGTWQFTNNFQGLGVDMSYDFFGHYTTRLTGTLNDGVARVPTIRFHTVQPGESWWAIAHQYGHDMDKLAALNGKTILSVIHPGDQLRVN
Lactobacillus_casei_ATCC_334	NC_008526	116494028_116494027	116494027	479288..484201	-	1637	-	LSEI_0468	Membrane associated subtilisin-like serine protease	@LPxTG Cell-wall anchored	LaCOG90024	Secreted LPxTG Cell-wall anchored	Subtilase family , Domain of Unknown Function (DUF1034)	subtilisin-like serine proteinase	enzyme	MYKLNPFSQEKRRYKMYKAGRHWIYSAIAVLGGAGILMFQPTQTVFADEASPTASATTLAKSHTELKDKQPVTASPTPTDNPQPSVDKPAAPAIETQPTSAANQVEAPSTKPADHSKAASDSHAASIVSATPTATPKTAPVATDKVKVTVPVETQRHQSWRQPLLRDLRSKQSQHLRQPNHRLIRPFxMVAAVIDSAVEPHDMLRLSDNTTAKISKETIADFAASHGYGTYLNDKLPFFYDYTTNSNTNLHLDNHIQGEQVAGIIAGNGQERPDGRYILGVAPEAQILSMKVLGQAKSLTTNNVARAVYDAVSLGADVIYLSLAKIVDVEDPTAEDQAAIQFATDHGVLVIKTTSNNGNAMAIHGTSVPGGTTAGYITTNDSTLSLTGGGLSALTVASE…
Lactobacillus_casei_ATCC_334	NC_008526	116494028_116494027	116494028	484252..484815	-	187	-	LSEI_0469	hypothetical protein	@N-terminally anchored (with CS)	LaCOG90024	Secreted LPxTG Cell-wall anchored	Subtilase family , Domain of Unknown Function (DUF1034)	subtilisin-like serine proteinase	enzyme	MYKLNPFSQEKRRYKMYKAGRHWIYSAIAVLGGAGILMFQPTQTVFADEASPTASATTLAKSHTELKDKQPVTASPTPTDNPQPSVDKPAAPAIETQPTSAANQVEAPSTKPADHSKAASDSHAASIVSATPTATPKTAPVATDKVKVTVPVETQRHQSWRQPLLRDLRSKQSQHLRQPNHRLIRPFxMVAAVIDSAVEPHDMLRLSDNTTAKISKETIADFAASHGYGTYLNDKLPFFYDYTTNSNTNLHLDNHIQGEQVAGIIAGNGQERPDGRYILGVAPEAQILSMKVLGQAKSLTTNNVARAVYDAVSLGADVIYLSLAKIVDVEDPTAEDQAAIQFATDHGVLVIKTTSNNGNAMAIHGTSVPGGTTAGYITTNDSTLSLTGGGLSALTVASE…
Lactobacillus_casei_ATCC_334	NC_008526	116495816_999990060	116495816	2362830..2365607	-	925	-	LSEI_2366	Predicted outer membrane protein	@Secretory(released) (with CS)	LaCOG00092	Secreted, LPxTG Cell-wall anchored	Collagen binding domain , Cna protein B-type domain , Gram positive anchor	collagen-binding protein	binding proteins	MPKKLIHIVMLAMLMLTQVGSAVVPVADNGETNITEHDRAAPKSDPSSHQNDASGQAAISQDTIESDKKQTSAAMSSSENQTVKTEMPELTNRLDRQDVVLDDGGQWTAAVGQHVVTYTYDMQQAEIKVKLKLVKPWSENRTQKVVVTPFKDIVSQPAHTNGEINHVFENNNWAEYEYAMTKKLSSEEQKQKSFKLSLDGFNGTDHVVSLNLDLKLPGPIVNDHVSEPGTDSLDAHSLILPRAALGETKIQVTKADGSDFPIGSAQIYRKPNGSSRSKYGSQTAMKENVSTDYVPSSSATAVIFKDVITQEDGLSNVLDAKLKVDINHVGSASDLNGRHFEIGAYVEMTNIHVRRVEWAPTPTDVGIDFSNNFFSGMSFANVLHYDWRVVFYEKETGKR…
Lactobacillus_casei_ATCC_334	NC_008526	116495816_999990060	999990060	NULL	-	79	-	LSEI_2365	NULL	@LPxTG Cell-wall anchored	LaCOG00092	Secreted, LPxTG Cell-wall anchored	Collagen binding domain , Cna protein B-type domain , Gram positive anchor	collagen-binding protein	binding proteins	MPKKLIHIVMLAMLMLTQVGSAVVPVADNGETNITEHDRAAPKSDPSSHQNDASGQAAISQDTIESDKKQTSAAMSSSENQTVKTEMPELTNRLDRQDVVLDDGGQWTAAVGQHVVTYTYDMQQAEIKVKLKLVKPWSENRTQKVVVTPFKDIVSQPAHTNGEINHVFENNNWAEYEYAMTKKLSSEEQKQKSFKLSLDGFNGTDHVVSLNLDLKLPGPIVNDHVSEPGTDSLDAHSLILPRAALGETKIQVTKADGSDFPIGSAQIYRKPNGSSRSKYGSQTAMKENVSTDYVPSSSATAVIFKDVITQEDGLSNVLDAKLKVDINHVGSASDLNGRHFEIGAYVEMTNIHVRRVEWAPTPTDVGIDFSNNFFSGMSFANVLHYDWRVVFYEKETGKR…
Lactobacillus_casei_ATCC_334	NC_008526	116495881_999990061	116495881	2423552..2425792	-	746	-	LSEI_2437	Possible cell surface protein	@Secretory(released) (with CS)	LaCOG99314	Secreted LPxTG Cell-wall anchored	Gram positive anchor	hypothetical protein	unknown	MLYNRVKEHVVNDRKKMYKRGSQWVVVSAFALALGGVALAQLQPVNAAETDTHLVVQPVALTQDGQVSQPAAAQTEPASAVKNTQPVATANAAKANGEASPAAAQQQATAAYQAASQAANANTSMPASSGMTEAEWQAQQAKYAQAKSDAAVSEAAEKQKASEAEASYANSLASQAAAQKQQDQASLAAASSSAAASLAALKAQQDASYAAASQAATAQIDDLNAQRTTPDAPVENGGTFNYVAEHGLWTNVVTHKDNDSNWNGNYLVQNLPVFKDPSQAGMMDNLYTQSNENVPSWSLGDVVGNNQLTDAQKNELNQYAMMLVNNYRKSIGLTAISTTQDFLNKVQQRGETLINVSETNHDPNIINQIFNYSNGADETLTSVDFSAYTMYSKNNQTML…
Lactobacillus_casei_ATCC_334	NC_008526	116495881_999990061	999990061	NULL	-	48	-	LSEI_2436	NULL	@LPxTG Cell-wall anchored	LaCOG99314	Secreted LPxTG Cell-wall anchored	Gram positive anchor	hypothetical protein	unknown	MLYNRVKEHVVNDRKKMYKRGSQWVVVSAFALALGGVALAQLQPVNAAETDTHLVVQPVALTQDGQVSQPAAAQTEPASAVKNTQPVATANAAKANGEASPAAAQQQATAAYQAASQAANANTSMPASSGMTEAEWQAQQAKYAQAKSDAAVSEAAEKQKASEAEASYANSLASQAAAQKQQDQASLAAASSSAAASLAALKAQQDASYAAASQAATAQIDDLNAQRTTPDAPVENGGTFNYVAEHGLWTNVVTHKDNDSNWNGNYLVQNLPVFKDPSQAGMMDNLYTQSNENVPSWSLGDVVGNNQLTDAQKNELNQYAMMLVNNYRKSIGLTAISTTQDFLNKVQQRGETLINVSETNHDPNIINQIFNYSNGADETLTSVDFSAYTMYSKNNQTML…
Lactobacillus_casei_ATCC_334	NC_008526	116495956_116495955	116495955	2478894..2480324	-	476	-	LSEI_2511	Predicted outer membrane protein	@Intracellular /TMH start AFTER 60	LaCOG99374	Secreted, LPxTG Cell-wall anchored	Cna protein B-type domain	hypothetical protein	unknown	MRELGVKKTGHFMLKVGIYLTVILGMIVQLISPALALAAENPTQAVTGTLTIKNQDEQGSPLNGAKYEIQNESHQVVANSEISKDGQATVPNLPVGNYTVTEKQSVSGYTALEQTKNFSVTASGNVTLLFKSRASATLDSGSSSSTAAKPAAAKTPEAEPSATPDAKADTELPNIFTKVALKDGNDQPLGTEVDQQSAVKMEMTFTLPATSTPFPAGASFTTTLPKDQIAFPESGGGNFSGDVASYYFDATTGQLTIKLLKATSNGSWLVHIAASFKALTANDSLNQTLVFHTKDQDTKFPIMFRSNAKPVVVYAHTTTPQSLNPTGIAGTAKFNLNGNETSKTDPTKWDSDPAKRSKNADMALTLTARGSGTDYLKSLTFSDSDLAKIKVSSAPVNIL…
Lactobacillus_casei_ATCC_334	NC_008526	116495956_116495955	116495956	2480439..2487068	-	2209	-	LSEI_2512	Predicted outer membrane protein	@Secretory(released) (with CS)	LaCOG99374	Secreted, LPxTG Cell-wall anchored	Cna protein B-type domain	hypothetical protein	unknown	MRELGVKKTGHFMLKVGIYLTVILGMIVQLISPALALAAENPTQAVTGTLTIKNQDEQGSPLNGAKYEIQNESHQVVANSEISKDGQATVPNLPVGNYTVTEKQSVSGYTALEQTKNFSVTASGNVTLLFKSRASATLDSGSSSSTAAKPAAAKTPEAEPSATPDAKADTELPNIFTKVALKDGNDQPLGTEVDQQSAVKMEMTFTLPATSTPFPAGASFTTTLPKDQIAFPESGGGNFSGDVASYYFDATTGQLTIKLLKATSNGSWLVHIAASFKALTANDSLNQTLVFHTKDQDTKFPIMFRSNAKPVVVYAHTTTPQSLNPTGIAGTAKFNLNGNETSKTDPTKWDSDPAKRSKNADMALTLTARGSGTDYLKSLTFSDSDLAKIKVSSAPVNIL…
Lactobacillus_casei_ATCC_334	NC_008526	116496113_116496112	116496112	2673809..2675764	-	651	-	LSEI_2686	Alpha-glucosidase, family 31 of glycosyl hydrolase	@LPxTG Cell-wall anchored	LaCOG99371	Secreted LPxTG Cell-wall anchored	Polysaccharide lyase family 8, super-sandwich domain , Uncharacterised Sugar-binding Domain , Gram positive anchor , Polysaccharide lyase family 8, N terminal alpha-helical domain , Polysaccharide lyase family 8, C-terminal beta-sandwich domain , F5/8 type C domain , Bacterial Ig-like domain (group 2)	Alpha-glucosidase family 31 of glycosyl hydrolase	enzyme	MKKFLVSIGLLGMMVLSTGTVTGYATDDSASAVATPSSATSSSEILKAVNDEPVATEVPVQGAKPIEKAATVTSRAEYVTMRARWRDRLIATKPDMSDPNVKAYLTDLAAQSQTLWATMDRSANRSRLWLKKSSDTTSADYTSMFTNIKMLTLGYYNPVSQQHQNPEVYQAIIDAIDFMETAKKYNGSYSTGNWWDWQIGSAQQLDDTLILLYNDLHRQDPEKLVKFVQPLLGYAKDPNIQWPAYTATGANLTDISISVLASGLLLEDDKRVALVQQNLPKAMGLVTAKDGIYADGSFVQHTFFPYNGSYGNEMIKGIARVSSTLVGTPWAISEVQFANVFNLIDKGFLQLMVNGRMPSMLSGRSISRAPGTECGNHGVGDWQRDVSQSDLDCRGNASN…
Lactobacillus_casei_ATCC_334	NC_008526	116496113_116496112	116496113	2675649..2676899	-	416	-	LSEI_2687	hypothetical protein	@Secretory(released) (with CS)	LaCOG99371	Secreted, LPxTG Cell-wall anchored	Polysaccharide lyase family 8, super-sandwich domain , Uncharacterised Sugar-binding Domain , Gram positive anchor , Polysaccharide lyase family 8, N terminal alpha-helical domain , Polysaccharide lyase family 8, C-terminal beta-sandwich domain , F5/8 type C domain , Bacterial Ig-like domain (group 2)	polysaccharide lyase family 8	enzyme	MKKFLVSIGLLGMMVLSTGTVTGYATDDSASAVATPSSATSSSEILKAVNDEPVATEVPVQGAKPIEKAATVTSRAEYVTMRARWRDRLIATKPDMSDPNVKAYLTDLAAQSQTLWATMDRSANRSRLWLKKSSDTTSADYTSMFTNIKMLTLGYYNPVSQQHQNPEVYQAIIDAIDFMETAKKYNGSYSTGNWWDWQIGSAQQLDDTLILLYNDLHRQDPEKLVKFVQPLLGYAKDPNIQWPAYTATGANLTDISISVLASGLLLEDDKRVALVQQNLPKAMGLVTAKDGIYADGSFVQHTFFPYNGSYGNEMIKGIARVSSTLVGTPWAISEVQFANVFNLIDKGFLQLMVNGRMPSMLSGRSISRAPGTECGNHGVGDWQRDVSQSDLDCRGNASN…
Lactobacillus_casei_ATCC_334	NC_008526	116496313_116496312	116496312	2877791..2881075	-	1094	-	LSEI_2896	Adhesion exoprotein	@LPxTG Cell-wall anchored	LaCOG03211	Secreted LPxTG Cell-wall anchored	YSIRK type signal peptide , MucBP domain , Gram positive anchor , Mycoplasma protein of unknown function, DUF285 , Rib/alpha-like repeat	mucus-binding protein (putative)	binding proteins	MKLDSKRIQLARQAEQTVHVRFRMYKAKKRWLIAGAALLFIPAFFQPGHEVKADTSSPQTQVTATSQAAEPATSQSAVTSDQATTSSNAVNATNSGEAVKASSAASAASSQTSSSSAAQTLTSQAAVPEQTTDASQVASRSGAAQSAAAADQAATQAATASETAASSAASSQASSAQQSASSQAQPVATAAAQPTVTANTTTTDATVDGLTYSFDETTKTATVTGHDSGATLTDINIGPTVSYNGQAYTVTAIQDVAFFNLSNLTSLHVASTVTTIGASAFAYSKFTGGITVDNAAVIDKEAFAGVNASAITLNGAGNIGESSFAYATITGAVSVAGPATIGQNAFYGLKAESLTLDDEVANIGEAAFAYETINDTINVAGSATIGKNAFYGTKATSLT…
Lactobacillus_casei_ATCC_334	NC_008526	116496313_116496312	116496313	2881116..2883146	-	676	-	LSEI_2897	Adhesion exoprotein	@N-terminally anchored (No CS)	LaCOG03211	Secreted LPxTG Cell-wall anchored	YSIRK type signal peptide , MucBP domain , Gram positive anchor , Mycoplasma protein of unknown function, DUF285 , Rib/alpha-like repeat	mucus-binding protein (putative)	binding proteins	MKLDSKRIQLARQAEQTVHVRFRMYKAKKRWLIAGAALLFIPAFFQPGHEVKADTSSPQTQVTATSQAAEPATSQSAVTSDQATTSSNAVNATNSGEAVKASSAASAASSQTSSSSAAQTLTSQAAVPEQTTDASQVASRSGAAQSAAAADQAATQAATASETAASSAASSQASSAQQSASSQAQPVATAAAQPTVTANTTTTDATVDGLTYSFDETTKTATVTGHDSGATLTDINIGPTVSYNGQAYTVTAIQDVAFFNLSNLTSLHVASTVTTIGASAFAYSKFTGGITVDNAAVIDKEAFAGVNASAITLNGAGNIGESSFAYATITGAVSVAGPATIGQNAFYGLKAESLTLDDEVANIGEAAFAYETINDTINVAGSATIGKNAFYGTKATSLT…
Lactobacillus_casei_ATCC_334	NC_008526	999990017_999990016_116494026	116494026	472052..476518	-	1488	-	LSEI_0465	Uncharacterized conserved membrane associated protein	@LPxTG Cell-wall anchored	LaCOG90024	Secreted LPxTG Cell-wall anchored	Subtilase family , Domain of Unknown Function (DUF1034)	subtilisin-like serine proteinase	enzyme	MNRVKPFSQEKRRYKMYKSGRHWVYSAIVTFGAASFLMMQPAQGVSADATTPPTTTQTKSNQAAPDATSADSPVSKPASTTTGQVTSSADTPTTTDASSAPTATAKPATPAPVASQAKPEASAKAKQPTQTTSVTPSTPTTTNTKTAQKTVSQPAQQAPAAPAKPAPTSNPENKASLTKGNVQPLWDQNIKGQGMVAAVIDQGVEPHQDFRLSDAKTAALSEDQIKAFTASHGYGDYVNEKIPFFYDYTNNVNENLKFDTSNHGQHLAGIIAANGQPSDSKKFVTGIAPEAQLLSMKILGKSSSDSLNNAARAIYDAVDLGANAINISFGMGVDIDDPTAKGQAAIKFATDHGVFVTVATGNNGHAGGIYDKSASNGITTSYQPANASTLTTPSATPSA…
Lactobacillus_casei_ATCC_334	NC_008526	999990017_999990016_116494026	999990016	NULL	-	292	-	LSEI_0466	NULL	@Intracellular	LaCOG90024	Secreted LPxTG Cell-wall anchored	Subtilase family , Domain of Unknown Function (DUF1034)	subtilisin-like serine proteinase	enzyme	MNRVKPFSQEKRRYKMYKSGRHWVYSAIVTFGAASFLMMQPAQGVSADATTPPTTTQTKSNQAAPDATSADSPVSKPASTTTGQVTSSADTPTTTDASSAPTATAKPATPAPVASQAKPEASAKAKQPTQTTSVTPSTPTTTNTKTAQKTVSQPAQQAPAAPAKPAPTSNPENKASLTKGNVQPLWDQNIKGQGMVAAVIDQGVEPHQDFRLSDAKTAALSEDQIKAFTASHGYGDYVNEKIPFFYDYTNNVNENLKFDTSNHGQHLAGIIAANGQPSDSKKFVTGIAPEAQLLSMKILGKSSSDSLNNAARAIYDAVDLGANAINISFGMGVDIDDPTAKGQAAIKFATDHGVFVTVATGNNGHAGGIYDKSASNGITTSYQPANASTLTTPSATPSA…
Lactobacillus_casei_ATCC_334	NC_008526	999990017_999990016_116494026	999990017	NULL	-	420	-	LSEI_0467	NULL	@Secretory(released) (with CS)	LaCOG90024	Secreted LPxTG Cell-wall anchored	Subtilase family , Domain of Unknown Function (DUF1034)	subtilisin-like serine proteinase	enzyme	MNRVKPFSQEKRRYKMYKSGRHWVYSAIVTFGAASFLMMQPAQGVSADATTPPTTTQTKSNQAAPDATSADSPVSKPASTTTGQVTSSADTPTTTDASSAPTATAKPATPAPVASQAKPEASAKAKQPTQTTSVTPSTPTTTNTKTAQKTVSQPAQQAPAAPAKPAPTSNPENKASLTKGNVQPLWDQNIKGQGMVAAVIDQGVEPHQDFRLSDAKTAALSEDQIKAFTASHGYGDYVNEKIPFFYDYTNNVNENLKFDTSNHGQHLAGIIAANGQPSDSKKFVTGIAPEAQLLSMKILGKSSSDSLNNAARAIYDAVDLGANAINISFGMGVDIDDPTAKGQAAIKFATDHGVFVTVATGNNGHAGGIYDKSASNGITTSYQPANASTLTTPSATPSA…
Lactobacillus_casei_BL23	NC_010999	191636994_191636995	191636994	174301..174579	+	92	-	LCABL_01700	hypothetical protein	@Multi-transmembrane	LaCOG99048	N-terminally anchored		hypothetical protein	unknown	MVFSKQYWKTKSTIAAFLLALLFLLGHLLGNLGYEVNGGKQVAGYFFFSPYMNWLPVDISSNLPIAWNMAAPSYTVSGVSGFILDNRSLNRIxMKHMKFQLAQQREGREVPNEPQADLSQDQKVITMMDAYYSRATDNRVVITTLPQALNSQNLVQIVPFESSRK
Lactobacillus_casei_BL23	NC_010999	191636994_191636995	191636995	174576..174794	+	72	-	LCABL_01710	hypothetical protein	@Intracellular	LaCOG99048	N-terminally anchored		hypothetical protein	unknown	MVFSKQYWKTKSTIAAFLLALLFLLGHLLGNLGYEVNGGKQVAGYFFFSPYMNWLPVDISSNLPIAWNMAAPSYTVSGVSGFILDNRSLNRIxMKHMKFQLAQQREGREVPNEPQADLSQDQKVITMMDAYYSRATDNRVVITTLPQALNSQNLVQIVPFESSRK
Lactobacillus_casei_BL23	NC_010999	191637174_191637177_191637178	191637174	358215..358949	+	244	-	LCABL_03560	hypothetical protein	@N-terminally anchored (with CS)	LaCOG02792	Secreted LPxTG Cell-wall anchored	Bacterial Ig-like domain (group 3) , Gram positive anchor , MucBP domain , Cna protein B-type domain	hypothetical protein	unknown	MIFDTKQHYKMYKKGKYWAFAAITLATVSLSSRINNDTTVQADTLNSEANTAKNASNGYQDSPQKTNEQLNQGSTESSALSKTSINPTINANTAANNSTNSGDNQLTNNAPTNKTSSNNTIASSNSSNESTKVNATLSSVSGANVSMTSDGLGTSSSPVNGDNSVTFTFSLSTIIGKQELHAGDTIVLNVDSQGLNYNTVGLSGGAPYFSMTNCQLKCNFLPMKTSDGVFQPKTLRGRLFSCSMxMSLFYLTSLLHLNCKSVMTKSPSTNTITLTATEDINWTTTDPIVFSIYGNPLDISGNNNIRTYPITSTYNDNKNNQSVVLTPSNTNLYVKTNGGGGWNVLGSGVYPSDVWGAPFSKDYFNNYVGGTANNTGTYIYSQNAMKFTAGYFNTSSSDY…
Lactobacillus_casei_BL23	NC_010999	191637174_191637177_191637178	191637177	359913..360794	+	293	-	LCABL_03590	hypothetical protein	@N-terminally anchored (No CS)	LaCOG02792	Secreted LPxTG Cell-wall anchored	Bacterial Ig-like domain (group 3) , Gram positive anchor , MucBP domain , Cna protein B-type domain	hypothetical protein	unknown	MIFDTKQHYKMYKKGKYWAFAAITLATVSLSSRINNDTTVQADTLNSEANTAKNASNGYQDSPQKTNEQLNQGSTESSALSKTSINPTINANTAANNSTNSGDNQLTNNAPTNKTSSNNTIASSNSSNESTKVNATLSSVSGANVSMTSDGLGTSSSPVNGDNSVTFTFSLSTIIGKQELHAGDTIVLNVDSQGLNYNTVGLSGGAPYFSMTNCQLKCNFLPMKTSDGVFQPKTLRGRLFSCSMxMSLFYLTSLLHLNCKSVMTKSPSTNTITLTATEDINWTTTDPIVFSIYGNPLDISGNNNIRTYPITSTYNDNKNNQSVVLTPSNTNLYVKTNGGGGWNVLGSGVYPSDVWGAPFSKDYFNNYVGGTANNTGTYIYSQNAMKFTAGYFNTSSSDY…
Lactobacillus_casei_BL23	NC_010999	191637174_191637177_191637178	191637178	360894..362375	+	493	fosE	LCABL_03600	Beta-fructosidase	@LPxTG Cell-wall anchored	LaCOG02792	Secreted LPxTG Cell-wall anchored	Bacterial Ig-like domain (group 3) , Gram positive anchor , MucBP domain , Cna protein B-type domain	hypothetical protein	unknown	MIFDTKQHYKMYKKGKYWAFAAITLATVSLSSRINNDTTVQADTLNSEANTAKNASNGYQDSPQKTNEQLNQGSTESSALSKTSINPTINANTAANNSTNSGDNQLTNNAPTNKTSSNNTIASSNSSNESTKVNATLSSVSGANVSMTSDGLGTSSSPVNGDNSVTFTFSLSTIIGKQELHAGDTIVLNVDSQGLNYNTVGLSGGAPYFSMTNCQLKCNFLPMKTSDGVFQPKTLRGRLFSCSMxMSLFYLTSLLHLNCKSVMTKSPSTNTITLTATEDINWTTTDPIVFSIYGNPLDISGNNNIRTYPITSTYNDNKNNQSVVLTPSNTNLYVKTNGGGGWNVLGSGVYPSDVWGAPFSKDYFNNYVGGTANNTGTYIYSQNAMKFTAGYFNTSSSDY…
Lactobacillus_casei_BL23	NC_010999	191637186_191637185	191637185	369390..369860	-	156	-	LCABL_03670	Lipoprotein, putative	@Intracellular	LaCOG99193	Lipid anchored		hypothetical protein	unknown	MKRTLGICSAMLVVLGLVGCQSNSADNSPKQETSSKHQTKTESEHSSKAKLAAASKKKPKMHLKHEQILFQNRKLRxMESESQANNENTQKTTQGIDLHAIGTPPNFHFNGVNVPSHIALDANLSRFSVYSWNESHNGVIRTATGSFTKKVIPMKTVRIFSAPDVHFKNDPPIRSVQVNTELDFASNDARFSGGYYIFKNRIGSYSLVTPNFAGNVDVNDQDIMIEARQGQYQ
Lactobacillus_casei_BL23	NC_010999	191637186_191637185	191637186	369869..370099	-	76	-	LCABL_03680	hypothetical protein	@Lipid anchored	LaCOG99193	Lipid anchored		hypothetical protein	unknown	MKRTLGICSAMLVVLGLVGCQSNSADNSPKQETSSKHQTKTESEHSSKAKLAAASKKKPKMHLKHEQILFQNRKLRxMESESQANNENTQKTTQGIDLHAIGTPPNFHFNGVNVPSHIALDANLSRFSVYSWNESHNGVIRTATGSFTKKVIPMKTVRIFSAPDVHFKNDPPIRSVQVNTELDFASNDARFSGGYYIFKNRIGSYSLVTPNFAGNVDVNDQDIMIEARQGQYQ
Lactobacillus_casei_BL23	NC_010999	191637278_191637279	191637278	458573..458725	+	50	-	LCABL_04600	hypothetical protein	@N-terminally anchored (No CS)	LaCOG01653	variable	Glycosyl hydrolases family 25 , Bacterial SH3 domain , Bacterial SH3 domain , LysM domain , Bacterial surface layer protein	lyzozyme M1 (1 4-beta-N-acetylmuramidase)	cell-wall turnover	MDKELLTYVLDQAVGVVIAVFLLTRIERRLDVLITSIEKFMTKLDAKDKLxMADVSSWQPELDSWFRKLADVGVKAVVVKLTEGTTYRNPKAAAQLAAGRRMGMQVHGYHYAHYHNSADAVAEGRFFGTTAKALGLSTESVMAADVEDPGLSGELTGVTNVFLQTVKAIGYPHTDLYTMASWLTARRFDRVALIPKNLWLASYGVNQPGVDNVGTWQFTNNFQGLGVDMSYDFFGHYTTRLTGTLNGGVARVPTIRFHTVQPGESWWAIAHQYGHDMDKLAALNGKTILSVIHPGDQLRVE
Lactobacillus_casei_BL23	NC_010999	191637278_191637279	191637279	458747..459499	+	250	atlh	LCABL_04610	Autolysin	@Intracellular	LaCOG01653	variable	Glycosyl hydrolases family 25 , Bacterial SH3 domain , Bacterial SH3 domain , LysM domain , Bacterial surface layer protein	lyzozyme M1 (1 4-beta-N-acetylmuramidase)	cell-wall turnover	MDKELLTYVLDQAVGVVIAVFLLTRIERRLDVLITSIEKFMTKLDAKDKLxMADVSSWQPELDSWFRKLADVGVKAVVVKLTEGTTYRNPKAAAQLAAGRRMGMQVHGYHYAHYHNSADAVAEGRFFGTTAKALGLSTESVMAADVEDPGLSGELTGVTNVFLQTVKAIGYPHTDLYTMASWLTARRFDRVALIPKNLWLASYGVNQPGVDNVGTWQFTNNFQGLGVDMSYDFFGHYTTRLTGTLNGGVARVPTIRFHTVQPGESWWAIAHQYGHDMDKLAALNGKTILSVIHPGDQLRVE
Lactobacillus_casei_BL23	NC_010999	191637688_191637687	191637687	868024..869943	-	639	pbp1B	LCABL_08720	Bifunctional glycosyltransferase/transpeptidase penicillin-binding protein 1B	@Intracellular	LaCOG00280	N-terminally anchored	Transglycosylase , Penicillin binding protein transpeptidase domain	penicillin-binding protein 1B	cell-wall turnover	MKKFFDRVKTLGTRFRHWFTAFVTRRPDSEAETTNLTGKEAVVFYGNVTLQSIKTIVYYLLGVLGIATVFGLGLFGGYFVSIIDATPIPTEAAMKATLSNTSRTSSMYFAHNVKLSNVKSDLVSTKVDLNEMSPWLTKAIVATEDEDFYRHDGVVPKAVIRAFFSDLTGMGNQTGGSTLTQQVVKMMFLSSETTFKRKAAEIMLARRLNNHFSKDQILATYLNVATLGRNNKGQNIAGVEAAAQGLFGVSAKDINLPEAAFIAGRHKVRLFTPRIPLLAPLKAISKMVWIVSRPFYSGCIELGSLVINNMSTPRHLISKVLFSSMRMLKKTTINMATCTTWCxMDRQQTVLFRMYRAGVISHKQYVDAKAFDIKGAFLQHENAEEDDNQYGYVYNMVLS…
Lactobacillus_casei_BL23	NC_010999	191637688_191637687	191637688	869778..870806	-	342	pbp1B	LCABL_08730	Bifunctional glycosyltransferase/transpeptidase penicillin-binding protein 1B	@N-terminally anchored (No CS)	LaCOG00280	N-terminally anchored	Transglycosylase , Penicillin binding protein transpeptidase domain	penicillin-binding protein 1B	cell-wall turnover	MKKFFDRVKTLGTRFRHWFTAFVTRRPDSEAETTNLTGKEAVVFYGNVTLQSIKTIVYYLLGVLGIATVFGLGLFGGYFVSIIDATPIPTEAAMKATLSNTSRTSSMYFAHNVKLSNVKSDLVSTKVDLNEMSPWLTKAIVATEDEDFYRHDGVVPKAVIRAFFSDLTGMGNQTGGSTLTQQVVKMMFLSSETTFKRKAAEIMLARRLNNHFSKDQILATYLNVATLGRNNKGQNIAGVEAAAQGLFGVSAKDINLPEAAFIAGRHKVRLFTPRIPLLAPLKAISKMVWIVSRPFYSGCIELGSLVINNMSTPRHLISKVLFSSMRMLKKTTINMATCTTWCxMDRQQTVLFRMYRAGVISHKQYVDAKAFDIKGAFLQHENAEEDDNQYGYVYNMVLS…
Lactobacillus_casei_BL23	NC_010999	191638788_191638787_191638786	191638786	1952138..1952419	-	93	ABC-SBP	LCABL_20170	Putative uncharacterized protein ABC-SBP	@Intracellular	LaCOG01915	N-terminally anchored	ABC transporter substrate binding protein , Branched-chain amino acid transport system / permease component	ABC transporter substrate binding protein	transport	MKRMLGLIFIMAAFLGIAYFQTGTTTPQTQATQLWVSCNxMGILQLTTHPALDAIHKGIIDGLKEKGYVAGKNVKIDFQNAENDQSNLKSMSERFTEEHAAATVGIATPSAQALANVNQKTPIILGAITDPVAAKLVKNVKRPGGNITGVSDQAPIAAQLKLIRQIMPNAKTLGVIATSSDDSAQTQAKMVEKLGPKQGFTVKRYAISSTNDLNQVATQMVSQVDAIFVPTDNTVASAMQTLVRWLIRGRCQFFQQWTLWLNKADWQRLVLTNIILAFxMANTRKVPIFPTVDTMVEQGGLATIGLDQHHLGVLTGRMLADILSGKTKPATTPIHFETTGKLILNEKQAKLLGIDLPSSLIKTAEAKGTVIK
Lactobacillus_casei_BL23	NC_010999	191638788_191638787_191638786	191638787	1952314..1953030	-	238	-	LCABL_20180	ABC-type uncharacterized transport system, periplasmic component	@Intracellular	LaCOG01915	N-terminally anchored	ABC transporter substrate binding protein , Branched-chain amino acid transport system / permease component	ABC transporter substrate binding protein	transport	MKRMLGLIFIMAAFLGIAYFQTGTTTPQTQATQLWVSCNxMGILQLTTHPALDAIHKGIIDGLKEKGYVAGKNVKIDFQNAENDQSNLKSMSERFTEEHAAATVGIATPSAQALANVNQKTPIILGAITDPVAAKLVKNVKRPGGNITGVSDQAPIAAQLKLIRQIMPNAKTLGVIATSSDDSAQTQAKMVEKLGPKQGFTVKRYAISSTNDLNQVATQMVSQVDAIFVPTDNTVASAMQTLVRWLIRGRCQFFQQWTLWLNKADWQRLVLTNIILAFxMANTRKVPIFPTVDTMVEQGGLATIGLDQHHLGVLTGRMLADILSGKTKPATTPIHFETTGKLILNEKQAKLLGIDLPSSLIKTAEAKGTVIK
Lactobacillus_casei_BL23	NC_010999	191638788_191638787_191638786	191638788	1953012..1953131	-	39	-	LCABL_20190	hypothetical protein	@N-terminally anchored (No CS)	LaCOG01915	N-terminally anchored	ABC transporter substrate binding protein , Branched-chain amino acid transport system / permease component	ABC transporter substrate binding protein	transport	MKRMLGLIFIMAAFLGIAYFQTGTTTPQTQATQLWVSCNxMGILQLTTHPALDAIHKGIIDGLKEKGYVAGKNVKIDFQNAENDQSNLKSMSERFTEEHAAATVGIATPSAQALANVNQKTPIILGAITDPVAAKLVKNVKRPGGNITGVSDQAPIAAQLKLIRQIMPNAKTLGVIATSSDDSAQTQAKMVEKLGPKQGFTVKRYAISSTNDLNQVATQMVSQVDAIFVPTDNTVASAMQTLVRWLIRGRCQFFQQWTLWLNKADWQRLVLTNIILAFxMANTRKVPIFPTVDTMVEQGGLATIGLDQHHLGVLTGRMLADILSGKTKPATTPIHFETTGKLILNEKQAKLLGIDLPSSLIKTAEAKGTVIK
Lactobacillus_casei_BL23	NC_010999	191639857_191639856	191639856	3061193..3063211	-	672	-	LCABL_31150	Adhesion exoprotein	@Intracellular	LaCOG03211	Secreted LPxTG Cell-wall anchored	YSIRK type signal peptide , MucBP domain , Gram positive anchor , Mycoplasma protein of unknown function, DUF285 , Rib/alpha-like repeat	mucus-binding protein (putative)	binding proteins	MKLDSKRIQLARQAEQTVHVRFRMYKAKKRWLIAGAALLFIPAFFQPGHEVKADTSSPQTQVTATSQAAEPATSQSAVTSDQATTSSNAVNATNSGEAVKASSAASAASSQTSNSSAAQTLTSQAAVPEQTTDASQVASATSAQVASGSGAAQSAAAADQAATQAATASETAASSAASSQASSAQQSASSQAQPVATAAAQPTVTANTATTDATVDGLTYSFDETTKTATVTGHDSGATLTDINIGPTVSYNGQAYTVTAIQDVAFFNLSNLTSLHVASTVTTIGASAFAYSKFTGGITVDNAAVIGKEAFAGVNASAITLNGAGNIGESSFAYATITGVVSVAGPATIGQNAFYGLKAESLTLDDEVANIGEAAFAYETINDTINVAGSATIGKNAFY…
Lactobacillus_casei_BL23	NC_010999	191639857_191639856	191639857	3063236..3067147	-	1303	-	LCABL_31160	hypothetical protein	@N-terminally anchored (No CS)	LaCOG03211	Secreted LPxTG Cell-wall anchored	YSIRK type signal peptide , MucBP domain , Gram positive anchor , Mycoplasma protein of unknown function, DUF285 , Rib/alpha-like repeat	mucus-binding protein (putative)	binding proteins	MKLDSKRIQLARQAEQTVHVRFRMYKAKKRWLIAGAALLFIPAFFQPGHEVKADTSSPQTQVTATSQAAEPATSQSAVTSDQATTSSNAVNATNSGEAVKASSAASAASSQTSNSSAAQTLTSQAAVPEQTTDASQVASATSAQVASGSGAAQSAAAADQAATQAATASETAASSAASSQASSAQQSASSQAQPVATAAAQPTVTANTATTDATVDGLTYSFDETTKTATVTGHDSGATLTDINIGPTVSYNGQAYTVTAIQDVAFFNLSNLTSLHVASTVTTIGASAFAYSKFTGGITVDNAAVIGKEAFAGVNASAITLNGAGNIGESSFAYATITGVVSVAGPATIGQNAFYGLKAESLTLDDEVANIGEAAFAYETINDTINVAGSATIGKNAFY…
Lactobacillus_casei_BL23	NC_010999	191639592_191639591	191639591	2809781..2810491	-	236	zmpC	LCABL_28490	Zinc metalloproteinase C	@LPxTG Cell-wall anchored	LaCOG99066	LPxTG Cell-wall anchored	Uncharacterised Sugar-binding Domain , Bacterial Ig-like domain (group 4)	Zinc metalloproteinase C	enzyme	MKTSKTIRVGLLVLLALSVGLFVAASGKVNRLSAAENRIFYIANNGNDNNDGMSVDHPWRSLAKVMATKFQPGDQILFDANGIWNGQLILDGTKNGEGSASEPIVIGSYHQGDVRNKAIINGMGTTANQSPYHHRNLSNINLMTGAVELWNANHWTISNIEVTNFSNDGNRQAMRIGILVASDINVPYPSGTDAASIQQKLAIFKASHRTGINIRNNNVHHVDGAYQSDPVPDQTGKMVPSGKNSGGIIIVGNTDVTAENNVITDVSNEGLRNDANASVLPGGWDQYSFRASAHTAFRNNYIRNSAGDGIVISSSENGTAEYNTVEAANSMPGSKNESGASKNFAGLWFMGGEYNLAQYNEVFGIPNHYLDGAAFDFDGFASKGVYQYNYSHDNSGGFT…
Lactobacillus_casei_BL23	NC_010999	191639592_191639591	191639592	2810591..2812069	-	492	llpP	LCABL_28500	Putative uncharacterized protein	@N-terminally anchored (with CS)	LaCOG99066	LPxTG Cell-wall anchored	Uncharacterised Sugar-binding Domain , Bacterial Ig-like domain (group 4)	Zinc metalloproteinase C	enzyme	MKTSKTIRVGLLVLLALSVGLFVAASGKVNRLSAAENRIFYIANNGNDNNDGMSVDHPWRSLAKVMATKFQPGDQILFDANGIWNGQLILDGTKNGEGSASEPIVIGSYHQGDVRNKAIINGMGTTANQSPYHHRNLSNINLMTGAVELWNANHWTISNIEVTNFSNDGNRQAMRIGILVASDINVPYPSGTDAASIQQKLAIFKASHRTGINIRNNNVHHVDGAYQSDPVPDQTGKMVPSGKNSGGIIIVGNTDVTAENNVITDVSNEGLRNDANASVLPGGWDQYSFRASAHTAFRNNYIRNSAGDGIVISSSENGTAEYNTVEAANSMPGSKNESGASKNFAGLWFMGGEYNLAQYNEVFGIPNHYLDGAAFDFDGFASKGVYQYNYSHDNSGGFT…
Lactobacillus_delbrueckii_bulgaricus_ATCC_BAA-365	NC_008529	116513326_116513328	116513326	109465..109908	+	147	-	LBUL_0113	hypothetical protein	@N-terminally anchored (No CS)	LaCOG01536	N-terminally anchored	YycH protein	regulator of kinase	signalling/regulation	MKFKFKFKFNDFLLHLATLAVILISIGLWVTVMTSDQRFSRISNESSSQSSASLSTHYRNVQSFYAPGQTYVFQNGVRYQVHDAKRNLPLKFVQYLEKVKLGTIEKMSTTASDYEKLLADQNYIMFAYPDQINFTVLLGKKQANSSLxMPFYAKEIKAKEYSYLISYQSSSYYASRLLGSSYRKSVAKNGRTVYTAGYSKRLQIPKEGKSNDHQYLYQNYLTSQERTATQEMLESAAYVKQLGLAEQDLRFFESSGKTVSYIKYIEGYPIFANDALAQTQVTMGTESVSVAFSSMNLQIPIPYDGRVKTLPKTATLLKELNSIGIKESEIEKITIGYHIQDDKKRSDLITLVPTYFIKVGGSWNSLAGWKKIKAENTDLLMEGASSSSSSYSSSSSSSN…
Lactobacillus_delbrueckii_bulgaricus_ATCC_BAA-365	NC_008529	116513326_116513328	116513328	110089..111024	+	311	-	LBUL_0115	hypothetical protein	@Intracellular	LaCOG01536	N-terminally anchored	YycH protein	regulator of kinase	signalling/regulation	MKFKFKFKFNDFLLHLATLAVILISIGLWVTVMTSDQRFSRISNESSSQSSASLSTHYRNVQSFYAPGQTYVFQNGVRYQVHDAKRNLPLKFVQYLEKVKLGTIEKMSTTASDYEKLLADQNYIMFAYPDQINFTVLLGKKQANSSLxMPFYAKEIKAKEYSYLISYQSSSYYASRLLGSSYRKSVAKNGRTVYTAGYSKRLQIPKEGKSNDHQYLYQNYLTSQERTATQEMLESAAYVKQLGLAEQDLRFFESSGKTVSYIKYIEGYPIFANDALAQTQVTMGTESVSVAFSSMNLQIPIPYDGRVKTLPKTATLLKELNSIGIKESEIEKITIGYHIQDDKKRSDLITLVPTYFIKVGGSWNSLAGWKKIKAENTDLLMEGASSSSSSYSSSSSSSN…
Lactobacillus_delbrueckii_bulgaricus_ATCC_BAA-365	NC_008529	116513728_116513729	116513728	530051..531253	+	400	-	LBUL_0560	hypothetical protein	@N-terminally anchored (with CS)	LaCOG99305	secreted	Bacterial Ig-like domain (group 3)	hypothetical protein	unknown	MDKKLLCSLLLAAAFIGQAQTAQAATVSKMPGTKNMGIYAKVTKKGASKKVTTTKYFKYSKIQSTASKKTKKGTYAYIYANGRPLGWVSEKWFVRNKISAAKQIYLVEDDNRFDYKDAISYVTDAHGTMVDPANGAVKASLSGDKLNFTYGKAKTTVELVKTANPNRNLKPAVSAKKGPKEVASTRKHSGSSKNWNAVHRYGTETSSNRWTSGGLTLATQLWEPRNLSLETNDWQQVGPVMEGLAVNGGWAYSSWYRSAAASDQLKGNIVAFNMKKLNKYQAQYLSPRSYLYKKLSFGKFKSYSQKCQSESLPAPGPRPVTGGKFKVHLCPGQRKQAARRGKQRFLLGRNPAAEEERLDHQQGLEHPGRRRQLWPLLLQRRFCRRQYHVRGLPQRCLWP…
Lactobacillus_delbrueckii_bulgaricus_ATCC_BAA-365	NC_008529	116513728_116513729	116513729	530976..531548	+	190	-	LBUL_0561	hypothetical protein	@Intracellular	LaCOG99305	secreted	Bacterial Ig-like domain (group 3)	hypothetical protein	unknown	MDKKLLCSLLLAAAFIGQAQTAQAATVSKMPGTKNMGIYAKVTKKGASKKVTTTKYFKYSKIQSTASKKTKKGTYAYIYANGRPLGWVSEKWFVRNKISAAKQIYLVEDDNRFDYKDAISYVTDAHGTMVDPANGAVKASLSGDKLNFTYGKAKTTVELVKTANPNRNLKPAVSAKKGPKEVASTRKHSGSSKNWNAVHRYGTETSSNRWTSGGLTLATQLWEPRNLSLETNDWQQVGPVMEGLAVNGGWAYSSWYRSAAASDQLKGNIVAFNMKKLNKYQAQYLSPRSYLYKKLSFGKFKSYSQKCQSESLPAPGPRPVTGGKFKVHLCPGQRKQAARRGKQRFLLGRNPAAEEERLDHQQGLEHPGRRRQLWPLLLQRRFCRRQYHVRGLPQRCLWP…
Lactobacillus_delbrueckii_bulgaricus_ATCC_BAA-365	NC_008529	116513990_116513991	116513990	815405..815695	+	96	-	LBUL_0878	hypothetical protein	@Secreted via minor pathways (bacteriocin) (no CS)	LaCOG99090	Lipid anchored		glycosyl hydrolase family 18	enzyme	MRKISKFLSIVALGLLVGGCSQGQKAKRTKAKTETKTSQNASGDLAKLSQGRDLFAWTVYWDVDKPWQTIQKESQNIDAVGTFATFYDENKNYELFxMRTTAKTSKIKRYMTVVNDTRTADKSTDLLETLLASKSKADKHAKEVVALAEKYNFTGVEIDYEQIRDNLSLWKKFLVFEKALYARTKKAGLDLRIVLEPPTPVSKINFPKGPEYVVMCYNLYGYGTNPGPKADYKFLKKTVKDFSSLGKISYALSNGGFDFNGDEVTSVTGSEALKIKKKYKAKAVRDKKSGALYLKYGSHTVWYADQTTLQLWAKTLDKASGKKVGISIWRME
Lactobacillus_delbrueckii_bulgaricus_ATCC_BAA-365	NC_008529	116513990_116513991	116513991	815725..816432	+	235	-	LBUL_0879	Predicted glycosyl hydrolase	@Intracellular	LaCOG99090	Lipid anchored		glycosyl hydrolase family 18	enzyme	MRKISKFLSIVALGLLVGGCSQGQKAKRTKAKTETKTSQNASGDLAKLSQGRDLFAWTVYWDVDKPWQTIQKESQNIDAVGTFATFYDENKNYELFxMRTTAKTSKIKRYMTVVNDTRTADKSTDLLETLLASKSKADKHAKEVVALAEKYNFTGVEIDYEQIRDNLSLWKKFLVFEKALYARTKKAGLDLRIVLEPPTPVSKINFPKGPEYVVMCYNLYGYGTNPGPKADYKFLKKTVKDFSSLGKISYALSNGGFDFNGDEVTSVTGSEALKIKKKYKAKAVRDKKSGALYLKYGSHTVWYADQTTLQLWAKTLDKASGKKVGISIWRME
Lactobacillus_delbrueckii_bulgaricus_ATCC_BAA-365	NC_008529	116514501_116514500	116514500	1383412..1383561	-	49	-	LBUL_1475	hypothetical protein	@Intracellular	LaCOG02167	N-terminally anchored		hypothetical protein	unknown	MSKFGSFLLGAVFGAAAGVAAASLISDDKLKEVKDKIKSNPNVEDLKEKYDNGTEILKNQLASSQRTLKMILNxMKDFDDIVIDDSANGAGEQDASDLDNAEKSEEGEEKPEEPSTPTSPDQE
Lactobacillus_delbrueckii_bulgaricus_ATCC_BAA-365	NC_008529	116514501_116514500	116514501	1383558..1383779	-	73	-	LBUL_1476	hypothetical protein	@Secretory(released) (with CS)	LaCOG02167	N-terminally anchored		hypothetical protein	unknown	MSKFGSFLLGAVFGAAAGVAAASLISDDKLKEVKDKIKSNPNVEDLKEKYDNGTEILKNQLASSQRTLKMILNxMKDFDDIVIDDSANGAGEQDASDLDNAEKSEEGEEKPEEPSTPTSPDQE
Lactobacillus_delbrueckii_bulgaricus_ATCC_BAA-365	NC_008529	116514759_116514760	116514759	1654487..1654657	+	56	-	LBUL_1816	hypothetical protein	@Secretory(released) (with CS)	LaCOG00097	N-terminally anchored	DNA/RNA non-specific endonuclease	DNA-entry nuclease	competence	MKKAMQKLTALLLASASFLVASPAKASSLADRNYQGQKVITVNQDRPTFFQKGPVDxMPAKARKPLYWNPTAWHNKKIAGGWLYNRSHLIGYQLTGQNNNPKNLITGARQLNDPGMLKYENQVASYIKSSSRHYIRYRVKPIFRGRELLARGVEMEAQSTGSNAVRFHVYIFNVQDGVKLNYSNGTSVVTGAAKKSAKKTVVKKAAAKKSTSSKKKIKTSTTGRIVGYRRYKIYHVPGQAGYHMNSANAVYFRTETEAKRAGYRRALR
Lactobacillus_delbrueckii_bulgaricus_ATCC_BAA-365	NC_008529	116514759_116514760	116514760	1654740..1655375	+	211	-	LBUL_1817	DNA-entry nuclease	@Intracellular	LaCOG00097	N-terminally anchored	DNA/RNA non-specific endonuclease	DNA-entry nuclease	competence	MKKAMQKLTALLLASASFLVASPAKASSLADRNYQGQKVITVNQDRPTFFQKGPVDxMPAKARKPLYWNPTAWHNKKIAGGWLYNRSHLIGYQLTGQNNNPKNLITGARQLNDPGMLKYENQVASYIKSSSRHYIRYRVKPIFRGRELLARGVEMEAQSTGSNAVRFHVYIFNVQDGVKLNYSNGTSVVTGAAKKSAKKTVVKKAAAKKSTSSKKKIKTSTTGRIVGYRRYKIYHVPGQAGYHMNSANAVYFRTETEAKRAGYRRALR
Lactobacillus_delbrueckii_bulgaricus_ATCC_BAA-365	NC_008529	116514862_116514860	116514860	1755404..1755709	-	101	-	LBUL_1931	hypothetical protein	@LPxTG Cell-wall anchored	LaCOG99191	Secreted LPxTG Cell-wall anchored	Gram positive anchor	hypothetical protein	unknown	MKARSETRIKQMAAVAAAGIGAVSLGAANLPQPVNAATNDVQASSSQDYLKAAQENVKTAEAENTQAQQAASQAQGAVADQESAVNEAQKANEAAQTDLSAAQDAQAAAAKNAEANKAAQAADQANLDQAKEAQTKAGQALxMQSASEETSTAKKANDDAVKAQNGQDYSRSRADQQTAAANDEAKAKLANTAPVAKAPAATAAQLPQTGEKDAKPGILAGILSLLAGVSLFGFSFEKRKQEK
Lactobacillus_delbrueckii_bulgaricus_ATCC_BAA-365	NC_008529	116514862_116514860	116514862	1755905..1756330	-	141	-	LBUL_1933	hypothetical protein	@Secretory(released) (with CS)	LaCOG99191	Secreted LPxTG Cell-wall anchored	Gram positive anchor	hypothetical protein	unknown	MKARSETRIKQMAAVAAAGIGAVSLGAANLPQPVNAATNDVQASSSQDYLKAAQENVKTAEAENTQAQQAASQAQGAVADQESAVNEAQKANEAAQTDLSAAQDAQAAAAKNAEANKAAQAADQANLDQAKEAQTKAGQALxMQSASEETSTAKKANDDAVKAQNGQDYSRSRADQQTAAANDEAKAKLANTAPVAKAPAATAAQLPQTGEKDAKPGILAGILSLLAGVSLFGFSFEKRKQEK
Lactobacillus_delbrueckii_bulgaricus_ATCC_BAA-365	NC_008529	999990005_116513407	116513407	190262..191386	+	374	-	LBUL_0199	N-acetylmuramoyl-L-alanine amidase	@Intracellular	LaCOG02219	Secreted	N-acetylmuramoyl-L-alanine amidase , Bacterial surface layer protein , Bacterial SH3 domain	N-acetylmuramoyl-L-alanine amidase	cell-wall turnover	MRFNKILTAAAVASLGLTFVFSQGKAAEASINSEAKTKTYSGTKSLETLLKAAGLTYNQFNSVANGNKYGSRFGYRNGVGKPEGVVVHETATPGATAWDEGRYFNNNWMTAYTYVHAVVDNNQTIQLMSPDYGVWGAGPIANVRYIQVELCEVSTRSQFVxMANDAYYIASLLHSYNLTPSRASQDGSGTIWSHNEVSHYLGGTDHGDPDGYFAKWGYSMSDFYSLISYFYNKQGASTGTNTGSTNTGSGSNTGNTNTGSNTSSSTASSSQAPATQPVTTKKLRLMWNAYSYDASGKKLAVKALKAGQYLKVYGSAVTIGSSKYYKYADGKYVKAGNIDGTSRTLTGNAWTYTISGSREWSTTKLLKGSKVTTYGSQVKIKGKAYYMTGFTSNNVAKYV…
Lactobacillus_delbrueckii_bulgaricus_ATCC_BAA-365	NC_008529	999990005_116513407	999990005	NULL	+	160	-	LBUL_0198	NULL	@Secretory(released) (with CS)	LaCOG02219	Secreted	N-acetylmuramoyl-L-alanine amidase , Bacterial surface layer protein , Bacterial SH3 domain	N-acetylmuramoyl-L-alanine amidase	cell-wall turnover	MRFNKILTAAAVASLGLTFVFSQGKAAEASINSEAKTKTYSGTKSLETLLKAAGLTYNQFNSVANGNKYGSRFGYRNGVGKPEGVVVHETATPGATAWDEGRYFNNNWMTAYTYVHAVVDNNQTIQLMSPDYGVWGAGPIANVRYIQVELCEVSTRSQFVxMANDAYYIASLLHSYNLTPSRASQDGSGTIWSHNEVSHYLGGTDHGDPDGYFAKWGYSMSDFYSLISYFYNKQGASTGTNTGSTNTGSGSNTGNTNTGSNTSSSTASSSQAPATQPVTTKKLRLMWNAYSYDASGKKLAVKALKAGQYLKVYGSAVTIGSSKYYKYADGKYVKAGNIDGTSRTLTGNAWTYTISGSREWSTTKLLKGSKVTTYGSQVKIKGKAYYMTGFTSNNVAKYV…
Lactobacillus_delbrueckii_bulgaricus_ATCC_BAA-365	NC_008529	999990067_116513312	116513312	93313..93588	+	91	-	LBUL_0097	hypothetical protein	@Intracellular	LaCOG99307	secreted		hypothetical protein	unknown	MLFAVSMCLIFPLIAGSVEASTNKSLSANRLNSINTEYKIDSTKWSDEKIDQLVKALSELHPELSNTxATSRAIEYLRELVESQLNDEAIPNLTNRDISPSLALRANLARSTKSSWKGITVAQMGAVIDTIIGTVIGGGLSSITKAGLKAAVKKMGRKKLSRLVRQHLLRKFSAAYIISSKVIETALNYTSPGTWVAKYWDKHDAYPNNGRINF
Lactobacillus_delbrueckii_bulgaricus_ATCC_BAA-365	NC_008529	999990067_116513312	999990067	NULL	+	NULL	-	LBUL_0097A	NULL	@N-terminally anchored (No CS)	LaCOG99307	secreted		hypothetical protein		MLFAVSMCLIFPLIAGSVEASTNKSLSANRLNSINTEYKIDSTKWSDEKIDQLVKALSELHPELSNTxATSRAIEYLRELVESQLNDEAIPNLTNRDISPSLALRANLARSTKSSWKGITVAQMGAVIDTIIGTVIGGGLSSITKAGLKAAVKKMGRKKLSRLVRQHLLRKFSAAYIISSKVIETALNYTSPGTWVAKYWDKHDAYPNNGRINF
Lactobacillus_delbrueckii_bulgaricus_ATCC11842	NC_008054	104774731_104774729	104774729	1750406..1750645	-	175	-	Ldb2087	hypothetical protein	@LPxTG Cell-wall anchored	LaCOG99191	Secreted LPxTG Cell-wall anchored	Gram positive anchor	hypothetical protein	unknown	MKARSETRIKQMAVVAAAGIGAVSQRGHxFGGKEGSVGHCYGKSGRNSARFEPGKGPLGCLGSNTADGPDPTTPTEPTQPSTEPSTDPTTEPTTEPSKEPSTEPTAEEYTEEPADTEEDTDGGDVVTVVNTDEEPATKSAAKTPTLVTKLANTAPVAKAPAATAAQLPQTGEKDAKPGILAGILSLLAGVSLFGFSFEKRKQEK
Lactobacillus_delbrueckii_bulgaricus_ATCC11842	NC_008054	104774731_104774729	104774731	1751043..1751129	-	28	-	Ldb2089	hypothetical protein	@Intracellular	LaCOG99191	Secreted LPxTG Cell-wall anchored	Gram positive anchor	hypothetical protein	unknown	MKARSETRIKQMAVVAAAGIGAVSQRGHxFGGKEGSVGHCYGKSGRNSARFEPGKGPLGCLGSNTADGPDPTTPTEPTQPSTEPSTDPTTEPTTEPSKEPSTEPTAEEYTEEPADTEEDTDGGDVVTVVNTDEEPATKSAAKTPTLVTKLANTAPVAKAPAATAAQLPQTGEKDAKPGILAGILSLLAGVSLFGFSFEKRKQEK
Lactobacillus_fermentum_IFO_3956	NC_010610	184155504_184155503	184155503	1190611..1192149	-	512	-	LAF_1027	hypotehtical protein	@N-terminally anchored (No CS)	NULL	NULL	NULL	NULL	NULL	MGGQFMNKQGKIATIAGIGLATTVGVSTATTTAHAATTSTNDSVTTSASATNGxMSAATQVTSEANQSLAQATSAVASASQSVASQTGVVTSASSQVVKTGNALTSAQAAANEATSANVTSAQTAVASQANAVDQASANQTSASAVVESAQVSVTSASAQVVSQAAQVASAQANLSSAVEQAGQAQSNVATATSAVTSTAAQVNDDQVRLTQAQAAVSAASTAVDHIQESASGASVTVTAAQANLASAQAFQSQTTSALSSAEKALSAAKSQVVAQEAAVSAAQATVTSAQAAIAGDKTASAAAALASAQGQLQAKTASLKAAQAALASAQASQTAANAAATKAQATVSAAQAALTKAQASVSAAQAALQSDQSEQSAAQAAVNQAAAAVASAAANQIP…
Lactobacillus_fermentum_IFO_3956	NC_010610	184155504_184155503	184155504	1192190..1192351	-	53	-	LAF_1028	hypotehtical protein	@Secretory(released) (with CS)	NULL	NULL	NULL	NULL	NULL	MGGQFMNKQGKIATIAGIGLATTVGVSTATTTAHAATTSTNDSVTTSASATNGxMSAATQVTSEANQSLAQATSAVASASQSVASQTGVVTSASSQVVKTGNALTSAQAAANEATSANVTSAQTAVASQANAVDQASANQTSASAVVESAQVSVTSASAQVVSQAAQVASAQANLSSAVEQAGQAQSNVATATSAVTSTAAQVNDDQVRLTQAQAAVSAASTAVDHIQESASGASVTVTAAQANLASAQAFQSQTTSALSSAEKALSAAKSQVVAQEAAVSAAQATVTSAQAAIAGDKTASAAAALASAQGQLQAKTASLKAAQAALASAQASQTAANAAATKAQATVSAAQAALTKAQASVSAAQAALQSDQSEQSAAQAAVNQAAAAVASAAANQIP…
Lactobacillus_fermentum_IFO_3956	NC_010610	999990013_184154962	184154962	574530..575693	+	387	-	LAF_0486	hypothetical protein	@Intracellular	LaCOG01653	variable	Glycosyl hydrolases family 25 , Bacterial SH3 domain , Bacterial SH3 domain , LysM domain , Bacterial surface layer protein	lyzozyme M1 (1 4-beta-N-acetylmuramidase)	cell-wall turnover	MKVANDIIEWLIQSGAIVWLFYFGFVIAKPWVGSKIEHAKTVRQREAWTLLEQVAMTAVNSLVSSSKPGPQKFAEASDQVQSYMADHGVHIDMKTVQSVVQAAYEQSPLTPTTEPTKKPDKLGQKEPDLVPDGKAKAIDPKEVAxMSQTARQRQLIPRRSHKMAVRNPFIDVSSYQPDTVAFFQTAKNQGAQGVVVKLTEGSEDGSNYINPRAAAQIHNALAVGLRVACYHFARYTSIPDAQNEARFFVKVARQFGMYDDTLMIDDAEVNSANDYQGATLAFLQEVEALGYKSTGVYSMRSFFTGGILNSHGFGNRKKWIAGYGVTSLGIDNANAWQYTDHGIMGIDTSFDFDGAFTTGKASGSVPSTPVPAPQPVEHVGKPADGTYIVQSGDTLSGIA…
Lactobacillus_fermentum_IFO_3956	NC_010610	999990013_184154962	999990013	NULL	+	144	-	LAF_0486N	NULL	@N-terminally anchored (No CS)	LaCOG01653	variable	Glycosyl hydrolases family 25 , Bacterial SH3 domain , Bacterial SH3 domain , LysM domain , Bacterial surface layer protein	lyzozyme M1 (1 4-beta-N-acetylmuramidase)	cell-wall turnover	MKVANDIIEWLIQSGAIVWLFYFGFVIAKPWVGSKIEHAKTVRQREAWTLLEQVAMTAVNSLVSSSKPGPQKFAEASDQVQSYMADHGVHIDMKTVQSVVQAAYEQSPLTPTTEPTKKPDKLGQKEPDLVPDGKAKAIDPKEVAxMSQTARQRQLIPRRSHKMAVRNPFIDVSSYQPDTVAFFQTAKNQGAQGVVVKLTEGSEDGSNYINPRAAAQIHNALAVGLRVACYHFARYTSIPDAQNEARFFVKVARQFGMYDDTLMIDDAEVNSANDYQGATLAFLQEVEALGYKSTGVYSMRSFFTGGILNSHGFGNRKKWIAGYGVTSLGIDNANAWQYTDHGIMGIDTSFDFDGAFTTGKASGSVPSTPVPAPQPVEHVGKPADGTYIVQSGDTLSGIA…
Lactobacillus_gasseri_ATCC_33323	NC_008530	116628820_116628821	116628820	156928..163599	+	2217	-	LGAS_0142	Adhesion exoprotein	@N-terminally anchored (with CS)	LaCOG03211	Secreted LPxTG Cell-wall anchored	YSIRK type signal peptide , MucBP domain , Gram positive anchor , Mycoplasma protein of unknown function, DUF285 , Rib/alpha-like repeat	mucus-binding protein (putative)	binding proteins	MLFNKKDFDSKQRFSIRKLSVGVCSVLLSTLFLTFNEGQTVHASTDANAADTTTTSVSSNTTNNSSDNNTDKKDDSKVETSSLATAEKHAPIPIAAEVKSNKSEDQTNSATTETATQVSKSKQAQSQTTTNIVKATATQASTSSKDSSDTTRFKDNSAQNTVEKNRSTSTSKYTPVLTSETSVSTKTNQSNSNSATQEKSNIKPVTPHADSTEHIAPKTYSMDSDSPAYVVAGSDLTNLASKFISNADVLTQNGATFSWVGNVPTPTQQDAIGGNTITGTIKVTYKDGTSITIDIESYVEARSELQPSTFYYVNRVGDTPDFNTADANGNNFSTILKNTDVYDPTAFSYKILGTLDTSSLGIHWANVQVTDNNTFAGAPDAPKVIGGLYIVKVPYVVQG…
Lactobacillus_gasseri_ATCC_33323	NC_008530	116628820_116628821	116628821	163729..172200	+	2823	-	LGAS_0143	Adhesion exoprotein	@LPxTG Cell-wall anchored	LaCOG03211	Secreted LPxTG Cell-wall anchored	YSIRK type signal peptide , MucBP domain , Gram positive anchor , Mycoplasma protein of unknown function, DUF285 , Rib/alpha-like repeat	mucus-binding protein (putative)	binding proteins	MLFNKKDFDSKQRFSIRKLSVGVCSVLLSTLFLTFNEGQTVHASTDANAADTTTTSVSSNTTNNSSDNNTDKKDDSKVETSSLATAEKHAPIPIAAEVKSNKSEDQTNSATTETATQVSKSKQAQSQTTTNIVKATATQASTSSKDSSDTTRFKDNSAQNTVEKNRSTSTSKYTPVLTSETSVSTKTNQSNSNSATQEKSNIKPVTPHADSTEHIAPKTYSMDSDSPAYVVAGSDLTNLASKFISNADVLTQNGATFSWVGNVPTPTQQDAIGGNTITGTIKVTYKDGTSITIDIESYVEARSELQPSTFYYVNRVGDTPDFNTADANGNNFSTILKNTDVYDPTAFSYKILGTLDTSSLGIHWANVQVTDNNTFAGAPDAPKVIGGLYIVKVPYVVQG…
Lactobacillus_gasseri_ATCC_33323	NC_008530	116629053_116629054	116629053	397606..399165	+	514	-	LGAS_0382	hypothetical protein	@Secretory(released) (with CS)	LaCOG03226	Secreted LPxTG Cell-wall anchored	Gram positive anchor	hypothetical protein	unknown	MKNKDKLLYVSAAVLAAGSVAGVKTTTVKAAEVKQANVNANSKLDLNKASQEKQAAAQDKTAQGQIKQDTATVQNTQDQIKQDQAAKTQAETAKTEAQNTLPAKQEAVSSAQTKLDQAKNDLTQTQAQNKDLHAQYDTTTENAVHTAQEAEKKLDQKVNDLTGQVQTAQNKQTDLLNQRTSAESEIKTNTETLNNVNEQLNKAQADSAQAQKHFDAVQKAYAPIQNEYNAKKANAEKAATNLKQNETDLAQSQKQLTDLQTKNNDLAKTVNDTQGQLDNANKDLANAKTDVSQSQTKLNDVQNQSNDINGKLTNAIVKRDQAKSALDSQSENQTKIIITPEFNKAFHKWNDNHDPNYVQWTPENDAEMVKELGALSKQEAEMNHFEHNAKDKEQKIDMM…
Lactobacillus_gasseri_ATCC_33323	NC_008530	116629053_116629054	116629054	399153..400583	+	476	-	LGAS_0383	hypothetical protein	@LPxTG Cell-wall anchored	LaCOG03226	Secreted LPxTG Cell-wall anchored	Gram positive anchor	hypothetical protein	unknown	MKNKDKLLYVSAAVLAAGSVAGVKTTTVKAAEVKQANVNANSKLDLNKASQEKQAAAQDKTAQGQIKQDTATVQNTQDQIKQDQAAKTQAETAKTEAQNTLPAKQEAVSSAQTKLDQAKNDLTQTQAQNKDLHAQYDTTTENAVHTAQEAEKKLDQKVNDLTGQVQTAQNKQTDLLNQRTSAESEIKTNTETLNNVNEQLNKAQADSAQAQKHFDAVQKAYAPIQNEYNAKKANAEKAATNLKQNETDLAQSQKQLTDLQTKNNDLAKTVNDTQGQLDNANKDLANAKTDVSQSQTKLNDVQNQSNDINGKLTNAIVKRDQAKSALDSQSENQTKIIITPEFNKAFHKWNDNHDPNYVQWTPENDAEMVKELGALSKQEAEMNHFEHNAKDKEQKIDMM…
Lactobacillus_gasseri_ATCC_33323	NC_008530	116629081_999990064	116629081	427527..434900	+	2457	-	LGAS_0410	Adhesion Exoprotein	@LPxTG Cell-wall anchored	LaCOG03211	Secreted LPxTG Cell-wall anchored	YSIRK type signal peptide , MucBP domain , Gram positive anchor , Mycoplasma protein of unknown function, DUF285 , Rib/alpha-like repeat	mucus-binding protein (putative)	binding proteins	MVPQFTWGGVNAQAVRADSVNEDATEQVEKKDEANVKAAEVKTTEQKQENNKTAVSATNENAKQNVAENTSDSKKVASNRDVNVIKNDVTTDEKAAAKSSVQTDKDVNANKLNTNTVSVNKLQRNVNVAGLAESKATSEINSTLSVRESMQQKAVSLKANEIARTVIMNKPAGPDQITQSVKLGTMLGSSNGQIIDGKTTKIYTATVIAVGSSTDMKKYRVTVDSDTGEILAGQDLYDTFMNLQPSDFKVNLDAIDQSQIDVPGYTWKITSATPAGANIGKEDYTFGNPQTITIDYTRDVEGNIKKKVTEITDKLVNNQMTTEPARTVILKKTTTGAANDETIVQKADIRGLARTSSKTVAGITEKKIEVAIAPYVEPDKPSSQYYKQYTITFNPDTGQ…
Lactobacillus_gasseri_ATCC_33323	NC_008530	116629081_999990064	999990064	NULL	+	43	-	LGAS_0410A	NULL	@N-terminally anchored (No CS)	LaCOG03211	Secreted LPxTG Cell-wall anchored	YSIRK type signal peptide , MucBP domain , Gram positive anchor , Mycoplasma protein of unknown function, DUF285 , Rib/alpha-like repeat	mucus-binding protein (putative)	binding proteins	MVPQFTWGGVNAQAVRADSVNEDATEQVEKKDEANVKAAEVKTTEQKQENNKTAVSATNENAKQNVAENTSDSKKVASNRDVNVIKNDVTTDEKAAAKSSVQTDKDVNANKLNTNTVSVNKLQRNVNVAGLAESKATSEINSTLSVRESMQQKAVSLKANEIARTVIMNKPAGPDQITQSVKLGTMLGSSNGQIIDGKTTKIYTATVIAVGSSTDMKKYRVTVDSDTGEILAGQDLYDTFMNLQPSDFKVNLDAIDQSQIDVPGYTWKITSATPAGANIGKEDYTFGNPQTITIDYTRDVEGNIKKKVTEITDKLVNNQMTTEPARTVILKKTTTGAANDETIVQKADIRGLARTSSKTVAGITEKKIEVAIAPYVEPDKPSSQYYKQYTITFNPDTGQ…
Lactobacillus_gasseri_ATCC_33323	NC_008530	999990063_116630229	116630229	1645656..1653314	-	2552	-	LGAS_1671	Possible cell surface protein	@LPxTG Cell-wall anchored	LaCOG01470	Secreted LPxTG Cell-wall anchored	MucBP domain , Gram positive anchor , YSIRK type signal peptide , Putative Ig domain , Rib/alpha-like repeat , Amelogenin	mucus-binding protein (putative)	binding proteins	MQAIELKKGMIFNQDGKLIEVLKSNHHKPGKGNTVMQMDLRDVMSGAVVHKTMRPSEKVELVNVALKKAQYLYDDDANFIFMDTDTYEQYLIPKEHLAAEAKFLMPNIDVDLKFTDEGKLIGINLPSTVKMTVKETQPEIKGATAAGGGKPATMDTGLVVTVPDFIKEGEELIIGTENGDYKGRADSISRxMVKMQLPLHRNNQTNTTPIENNNWNITLDNVTIGSTGAKGIFDFSSLSAVNAAKNAVTFKNVTSTTDTNRVLSSAVNANFSGVNNFNSKLVGDSASSTSLSGTLSLSGALFKVNSLSVLDGTTTINVNNQKGDTTAFEITNGNAVVKSGATLNISSESANFGGIYFDKGAGTQDIDAATVGVTRLESGAVVNMDLGAGRSMAIMNGSH…
Lactobacillus_gasseri_ATCC_33323	NC_008530	999990063_116630229	999990063	NULL	-	190	-	LGAS_1672	NULL	@Intracellular	LaCOG01470	Secreted LPxTG Cell-wall anchored	MucBP domain , Gram positive anchor , YSIRK type signal peptide , Putative Ig domain , Rib/alpha-like repeat , Amelogenin	mucus-binding protein (putative)	binding proteins	MQAIELKKGMIFNQDGKLIEVLKSNHHKPGKGNTVMQMDLRDVMSGAVVHKTMRPSEKVELVNVALKKAQYLYDDDANFIFMDTDTYEQYLIPKEHLAAEAKFLMPNIDVDLKFTDEGKLIGINLPSTVKMTVKETQPEIKGATAAGGGKPATMDTGLVVTVPDFIKEGEELIIGTENGDYKGRADSISRxMVKMQLPLHRNNQTNTTPIENNNWNITLDNVTIGSTGAKGIFDFSSLSAVNAAKNAVTFKNVTSTTDTNRVLSSAVNANFSGVNNFNSKLVGDSASSTSLSGTLSLSGALFKVNSLSVLDGTTTINVNNQKGDTTAFEITNGNAVVKSGATLNISSESANFGGIYFDKGAGTQDIDAATVGVTRLESGAVVNMDLGAGRSMAIMNGSH…
Lactobacillus_helveticus_DPC_4571	NC_010080	161506677_161506678	161506677	61717..62256	+	179	-	lhv_0058	S-layer protein	@Intracellular	LaCOG99068	secreted	Bacterial surface layer protein	surface layer protein	Cell-surface complex	MIFRRSINHCIFFSSRKYPSQYLKATNIDGVTRRITHNAYIYRSSNRRTSFNGKWKLYRGQTVTTYGGSYKFKNGKRYLRVGGPHKQYIKSYNLGPVINTNTAASTDSGEETTVTVKYAYNVNIYDNQGRVIKKNIPKGTKFVVDRLEKTSFADQFIPEWAVMVSIELRGRPIGLSLFLxMPLRDPQREENLNKYAYITFSKDTNVYNADGTIQNHNGQKIVKQMGQFKVDKLMYIWVPSEKKANLFYHLVGTKFYATNTGTSFFDKIDVGHDAYVKADDVKFVNGVQLTPLNTAAEAQVAAQKK
Lactobacillus_helveticus_DPC_4571	NC_010080	161506677_161506678	161506678	62271..62648	+	125	-	lhv_0059	hypothetical protein	@Intracellular	LaCOG99068	secreted	Bacterial surface layer protein	surface layer protein	Cell-surface complex	MIFRRSINHCIFFSSRKYPSQYLKATNIDGVTRRITHNAYIYRSSNRRTSFNGKWKLYRGQTVTTYGGSYKFKNGKRYLRVGGPHKQYIKSYNLGPVINTNTAASTDSGEETTVTVKYAYNVNIYDNQGRVIKKNIPKGTKFVVDRLEKTSFADQFIPEWAVMVSIELRGRPIGLSLFLxMPLRDPQREENLNKYAYITFSKDTNVYNADGTIQNHNGQKIVKQMGQFKVDKLMYIWVPSEKKANLFYHLVGTKFYATNTGTSFFDKIDVGHDAYVKADDVKFVNGVQLTPLNTAAEAQVAAQKK
Lactobacillus_helveticus_DPC_4571	NC_010080	161507029_161507030_161507031	161507029	490270..490737	+	155	-	lhv_0494	hypothetical protein	@Intracellular	NULL	NULL	NULL	NULL	NULL	MLLKASKNKEADNQTLPTSYTFKASDNEPVVVHRVHIKKTNEHTNPVPAADKTPTDKPIDGAHEDDLNKTITRTINVTDPEGTTKKTDQTATVYRNAVVDEVTGEVTYGDWSTGNWGSFTTPAIAGYTPTISSVATKPVTVGTDPEIIKHYLHTKxMVLIQKLLNITYTPNKQTTNIVYKDKDGQTIKTDKVDGKTDETIPVDPTKDVPAGWKIIPDQKIPETVKVTPDGVPTVVVKIEHKTITVTPETPEGDISTGKTYPAMESITKTPTRTITVIKPDGSKLEIKQTVEFTRTATFDEVTGAVTYSDWKFAKSTAKGGKSQWDAYTPQAISGxMGCLHSTSNFRLIEQKVGDKTTTISSIAAADVTEATGNVTITVTYVPITPGGGEGGGDDIIPGK…
Lactobacillus_helveticus_DPC_4571	NC_010080	161507029_161507030_161507031	161507030	490691..491227	+	178	-	lhv_0495	hypothetical protein	@Intracellular	NULL	NULL	NULL	NULL	NULL	MLLKASKNKEADNQTLPTSYTFKASDNEPVVVHRVHIKKTNEHTNPVPAADKTPTDKPIDGAHEDDLNKTITRTINVTDPEGTTKKTDQTATVYRNAVVDEVTGEVTYGDWSTGNWGSFTTPAIAGYTPTISSVATKPVTVGTDPEIIKHYLHTKxMVLIQKLLNITYTPNKQTTNIVYKDKDGQTIKTDKVDGKTDETIPVDPTKDVPAGWKIIPDQKIPETVKVTPDGVPTVVVKIEHKTITVTPETPEGDISTGKTYPAMESITKTPTRTITVIKPDGSKLEIKQTVEFTRTATFDEVTGAVTYSDWKFAKSTAKGGKSQWDAYTPQAISGxMGCLHSTSNFRLIEQKVGDKTTTISSIAAADVTEATGNVTITVTYVPITPGGGEGGGDDIIPGK…
Lactobacillus_helveticus_DPC_4571	NC_010080	161507029_161507030_161507031	161507031	491191..491793	+	200	-	lhv_0496	hypothetical protein	@LPxTG Cell-wall anchored	NULL	NULL	NULL	NULL	NULL	MLLKASKNKEADNQTLPTSYTFKASDNEPVVVHRVHIKKTNEHTNPVPAADKTPTDKPIDGAHEDDLNKTITRTINVTDPEGTTKKTDQTATVYRNAVVDEVTGEVTYGDWSTGNWGSFTTPAIAGYTPTISSVATKPVTVGTDPEIIKHYLHTKxMVLIQKLLNITYTPNKQTTNIVYKDKDGQTIKTDKVDGKTDETIPVDPTKDVPAGWKIIPDQKIPETVKVTPDGVPTVVVKIEHKTITVTPETPEGDISTGKTYPAMESITKTPTRTITVIKPDGSKLEIKQTVEFTRTATFDEVTGAVTYSDWKFAKSTAKGGKSQWDAYTPQAISGxMGCLHSTSNFRLIEQKVGDKTTTISSIAAADVTEATGNVTITVTYVPITPGGGEGGGDDIIPGK…
Lactobacillus_helveticus_DPC_4571	NC_010080	99990019_99990020_161507774	99990019	NULL	+	39	-	lhv_1464	NULL	@N-terminally anchored (No CS)	LaCOG00646	Secreted	NlpC/P60 family , Putative peptidoglycan binding domain , Putative cell wall binding repeat , Transglycosylase SLT domain	cell wall-associated hydrolase	cell-wall turnover	MLKKTKWNTAIVAVLLGAGIVLLITFKPMLLAMLNQILKxVVQNSNQSQSSTTEKKALAFNKSDYLSSNPKIIRLKHNATIYKDAALTQVDHxMVTPTDSAPVLKLSNGKYISAKKSLIAKVKGYQNPKGYHQVHYTQVKPYGHAGYNLYRGYEGIKTWKVMHRMGTWYGKNYYNQATYNAVKNFQRRHGLKATGNVNLKTWQKMGFSKKSWYGIDSYVAPLKAKAWQGRKAHVEAMILTKLNKYMGKPWLAGCSSSPAYGVDCSGLVMQGLYAGGISPIPTSSIGHAHPGNEWNSRNLWADKHLKRVAYSQRRRGDLVFYYQPGAHTIWHVAIYLGHNRVIESWPPCVSCSNFQQST
Lactobacillus_helveticus_DPC_4571	NC_010081	99990019_99990020_161507774	99990020	NULL	+	52	-	lhv_1465	NULL	@Intracellular	LaCOG00646	Secreted	NlpC/P60 family , Putative peptidoglycan binding domain , Putative cell wall binding repeat , Transglycosylase SLT domain	cell wall-associated hydrolase	cell-wall turnover	MLKKTKWNTAIVAVLLGAGIVLLITFKPMLLAMLNQILKxVVQNSNQSQSSTTEKKALAFNKSDYLSSNPKIIRLKHNATIYKDAALTQVDHxMVTPTDSAPVLKLSNGKYISAKKSLIAKVKGYQNPKGYHQVHYTQVKPYGHAGYNLYRGYEGIKTWKVMHRMGTWYGKNYYNQATYNAVKNFQRRHGLKATGNVNLKTWQKMGFSKKSWYGIDSYVAPLKAKAWQGRKAHVEAMILTKLNKYMGKPWLAGCSSSPAYGVDCSGLVMQGLYAGGISPIPTSSIGHAHPGNEWNSRNLWADKHLKRVAYSQRRRGDLVFYYQPGAHTIWHVAIYLGHNRVIESWPPCVSCSNFQQST
Lactobacillus_helveticus_DPC_4571	NC_010080	99990019_99990020_161507774	161507774	1449094..1449891	+	265	-	lhv_1466	hypothetical protein	@Intracellular	LaCOG00646	Secreted	NlpC/P60 family , Putative peptidoglycan binding domain , Putative cell wall binding repeat , Transglycosylase SLT domain	cell wall-associated hydrolase	cell-wall turnover	MLKKTKWNTAIVAVLLGAGIVLLITFKPMLLAMLNQILKxVVQNSNQSQSSTTEKKALAFNKSDYLSSNPKIIRLKHNATIYKDAALTQVDHxMVTPTDSAPVLKLSNGKYISAKKSLIAKVKGYQNPKGYHQVHYTQVKPYGHAGYNLYRGYEGIKTWKVMHRMGTWYGKNYYNQATYNAVKNFQRRHGLKATGNVNLKTWQKMGFSKKSWYGIDSYVAPLKAKAWQGRKAHVEAMILTKLNKYMGKPWLAGCSSSPAYGVDCSGLVMQGLYAGGISPIPTSSIGHAHPGNEWNSRNLWADKHLKRVAYSQRRRGDLVFYYQPGAHTIWHVAIYLGHNRVIESWPPCVSCSNFQQST
Lactobacillus_helveticus_DPC_4571	NC_010080	999990051_161507657	161507657	1291126..1291671	+	181	-	lhv_1307	putative enterolysin A	@Intracellular	LaCOG99308	N-terminally anchored	Peptidase family M23	peptidase M23 family	enzyme	MRFRKTIITLLGTVLVSSSFNIANVVSADTTEDSSLAVTTENVKEKKTYKWCYPCxMLSLQKMLKKRRHINGAIHVKACEKHGVRPMFKAQTFGMTDYLRSSNPPSYFHDGWDFGYSEVGRSTVYAIHAGTVKKVAYDSGLGCFIWFVSPDKYVEVYQEGFTKKKDIYVKTGQKIKAGQKIGKMTGSHLHLGLIKTTKDYINKHGFPCKNWNVDNGTWLNSINVIKKYYNSKKSYLT
Lactobacillus_helveticus_DPC_4571	NC_010080	999990051_161507657	999990051	NULL	+	55	-	lhv_1307a	NULL	@Secretory(released) (with CS)	LaCOG99308	N-terminally anchored	Peptidase family M23	peptidase M23 family	enzyme	MRFRKTIITLLGTVLVSSSFNIANVVSADTTEDSSLAVTTENVKEKKTYKWCYPCxMLSLQKMLKKRRHINGAIHVKACEKHGVRPMFKAQTFGMTDYLRSSNPPSYFHDGWDFGYSEVGRSTVYAIHAGTVKKVAYDSGLGCFIWFVSPDKYVEVYQEGFTKKKDIYVKTGQKIKAGQKIGKMTGSHLHLGLIKTTKDYINKHGFPCKNWNVDNGTWLNSINVIKKYYNSKKSYLT
Lactobacillus_johnsonii_NCC_533	NC_005362	42518124_42518125	42518124	48935..49441	+	168	-	LJ0038	hypothetical protein	@Lipid anchored	LaCOG01137	variable	Alpha/beta hydrolase of unknown function (DUF915) , alpha/beta hydrolase fold , Flagellar basal body-associated protein FliL	cell surface hydrolase	enzyme	MKLKLVSLITLLALVLTGCSFQNKPNRANAAHKYYVEKSETPKNNLNVIPTLFFHGGLSNYHGEENMVKAAQEAGVTNSVIRADVNANGKVKLIGTIPNNAVNPIVEVNYRNNVQLDFKENGRYARNVVQTLQNEYGIKKVNMVGHSLGNTSIMYFSCKLPTIQIYQDxMNATYREMAKLRTLYPTKEIDVLNIIGNVGGNSDGIVKNASSLSLEYLVAPMAKSYRVVTITGKNAEHGQLTYNKQVEKQIINFLWLQ
Lactobacillus_johnsonii_NCC_533	NC_005362	42518124_42518125	42518125	49555..49821	+	88	-	LJ0039	hypothetical protein	@Intracellular	LaCOG01137	variable	Alpha/beta hydrolase of unknown function (DUF915) , alpha/beta hydrolase fold , Flagellar basal body-associated protein FliL	cell surface hydrolase	enzyme	MKLKLVSLITLLALVLTGCSFQNKPNRANAAHKYYVEKSETPKNNLNVIPTLFFHGGLSNYHGEENMVKAAQEAGVTNSVIRADVNANGKVKLIGTIPNNAVNPIVEVNYRNNVQLDFKENGRYARNVVQTLQNEYGIKKVNMVGHSLGNTSIMYFSCKLPTIQIYQDxMNATYREMAKLRTLYPTKEIDVLNIIGNVGGNSDGIVKNASSLSLEYLVAPMAKSYRVVTITGKNAEHGQLTYNKQVEKQIINFLWLQ
Lactobacillus_johnsonii_NCC_533	NC_005362	42519009_42519851	42519009	987810..988172	+	120	-	LJ1083	hypothetical protein	@Intracellular	NULL	NULL	NULL	NULL	NULL	MISKYKKDYEKTVMGYLSYLPDFKNIKNLQEEMKLYTSDSNQFEVLIYQQDGNARGIVGIQEEKDFIIIRYLSLDPTMRDEKTKQLVMNDLKHLYPDKMITALPNWASLLNYLKENKTDExMDNNRRTHSKDDNQLREIEFGAHTLTTEDHQYEIHIPDKEYFEKHQQFSNDYLNDTHTWVKVFNNTEALKGVNYITLIGWTAKDEHQTSYGYTILDGHPVVILASGQGKITDQVYWKTPDLAKKHQDQNFDKLITKAENN
Lactobacillus_johnsonii_NCC_533	NC_005362	42519009_42519851	42519851	1917817..1918239	-	140	-	LJ1802	hypothetical protein	@Intracellular	LaCOG02146	Lipid anchored	Mycobacterium 19 kDa lipoprotein antigen	hypothetical protein	unknown	MISKYKKDYEKTVMGYLSYLPDFKNIKNLQEEMKLYTSDSNQFEVLIYQQDGNARGIVGIQEEKDFIIIRYLSLDPTMRDEKTKQLVMNDLKHLYPDKMITALPNWASLLNYLKENKTDExMDNNRRTHSKDDNQLREIEFGAHTLTTEDHQYEIHIPDKEYFEKHQQFSNDYLNDTHTWVKVFNNTEALKGVNYITLIGWTAKDEHQTSYGYTILDGHPVVILASGQGKITDQVYWKTPDLAKKHQDQNFDKLITKAENN
Lactobacillus_johnsonii_NCC_533	NC_005362	42519752_42519751	42519751	1800576..1805291	-	1571	-	LJ0574	hypothetical protein	@LPxTG Cell-wall anchored	LaCOG01470	Secreted LPxTG Cell-wall anchored	MucBP domain , Gram positive anchor , YSIRK type signal peptide , Putative Ig domain , Rib/alpha-like repeat , Amelogenin	mucus-binding protein (putative)	binding proteins	MVSKNNYSEKMRKIRPQKQRFSIRKFTVGAASVLIGLTFMGVNNQEAQADTTVAPEESVKVESSTASDITETMDNVVNTEEQSISTTDNQTEVMSAEENNEVENDVTASGETGNEEVKNDRSISSVETDNVDKQATNEVVTYNAESINGDTAVKNxMVKENITIQSNAKEVQSKAAVTILGTDADNYPKKAGDLIGDNRYIYQILNLNGTSFVSSDNKKLILSVNRNNLSDDNLYAYVTDNSFTEILSTHTIQAGHFKNIEVVNGWHTVKFLVVNSGKSNISINGSETPVGNASTVVGSTRIEYCLGNSTSIDASSIGEIIPVYTEQSVIKYYYNQNGNLIEIPGTDKYPNVNISGWTGQGFIVDNVDQYKQLINGFYLDASKLPTGSFTGTLSQFGDG…
Lactobacillus_johnsonii_NCC_533	NC_005362	42519752_42519751	42519752	1805547..1806014	-	155	-	LJ0573	hypothetical protein	@Secretory(released) (with CS)	LaCOG01470	Secreted LPxTG Cell-wall anchored	MucBP domain , Gram positive anchor , YSIRK type signal peptide , Putative Ig domain , Rib/alpha-like repeat , Amelogenin	mucus-binding protein (putative)	binding proteins	MVSKNNYSEKMRKIRPQKQRFSIRKFTVGAASVLIGLTFMGVNNQEAQADTTVAPEESVKVESSTASDITETMDNVVNTEEQSISTTDNQTEVMSAEENNEVENDVTASGETGNEEVKNDRSISSVETDNVDKQATNEVVTYNAESINGDTAVKNxMVKENITIQSNAKEVQSKAAVTILGTDADNYPKKAGDLIGDNRYIYQILNLNGTSFVSSDNKKLILSVNRNNLSDDNLYAYVTDNSFTEILSTHTIQAGHFKNIEVVNGWHTVKFLVVNSGKSNISINGSETPVGNASTVVGSTRIEYCLGNSTSIDASSIGEIIPVYTEQSVIKYYYNQNGNLIEIPGTDKYPNVNISGWTGQGFIVDNVDQYKQLINGFYLDASKLPTGSFTGTLSQFGDG…
Lactobacillus_reuteri_F275_JGI	NC_009513	148544483_148544482	148544482	1304799..1307036	-	893	-	Lreu_1258	cell wall anchor domain-containing protein	@Intracellular	LaCOG99309	N-terminally anchored	MucBP domain , YSIRK type signal peptide , PT repeat , Gram positive anchor	mucus-binding protein	binding proteins	MSKNNAQEYVRKMEPQRQRFGLRKLSVGVASVLLGTTFMVGGTVAHANTDSTPAPTAAESVSTNVVSQNDAQSQAAISSQTSGSQVEMVTNRNKNVIKTNDVQLQNLNTPIVTSLSATINLNWTNENGEPENLPSITYEGKTGDTLQDVGKYIQGLITTDNSKYEVSPLVSTPKDTEDYLSGNTADSITDPSMKLAYDDWRKNKEKNYPFAGYTVEIDSLSNAPLTNGGTYTINLGTETRLYNEPYWVITSRTIHYVKYGLTGSDSVASPDVIQEGYSNVTNSKNNPVVKNFNLEKDGHHYVSYETVQRSYNVASGIPDGMTDKPNYYxWVTPDPDVTQTKSPGENLSNTIPTNGESYNYLYKKFYHHNYYDKDGNFHEKTYLPNNEGEPITITYYHNQ…
Lactobacillus_reuteri_F275_JGI	NC_009513	148544483_148544482	148544483	1307479..1308465	-	328	-	Lreu_1259	YSIRK Gram-positive signal peptide	@N-terminally anchored (No CS)	LaCOG99309	N-terminally anchored	MucBP domain , YSIRK type signal peptide , PT repeat , Gram positive anchor	mucus-binding protein	binding proteins	MSKNNAQEYVRKMEPQRQRFGLRKLSVGVASVLLGTTFMVGGTVAHANTDSTPAPTAAESVSTNVVSQNDAQSQAAISSQTSGSQVEMVTNRNKNVIKTNDVQLQNLNTPIVTSLSATINLNWTNENGEPENLPSITYEGKTGDTLQDVGKYIQGLITTDNSKYEVSPLVSTPKDTEDYLSGNTADSITDPSMKLAYDDWRKNKEKNYPFAGYTVEIDSLSNAPLTNGGTYTINLGTETRLYNEPYWVITSRTIHYVKYGLTGSDSVASPDVIQEGYSNVTNSKNNPVVKNFNLEKDGHHYVSYETVQRSYNVASGIPDGMTDKPNYYxWVTPDPDVTQTKSPGENLSNTIPTNGESYNYLYKKFYHHNYYDKDGNFHEKTYLPNNEGEPITITYYHNQ…
Lactobacillus_reuteri_F275_JGI	NC_009513	999990024_148544564	148544564	1397706..1401797	-	1455	-	Lreu_1346	dextransucrase	@Intracellular	LaCOG90016	Secreted	Glycosyl hydrolase family 70 , Putative cell wall binding repeat , Alpha amylase, catalytic domain	Membrane associated glycosyl hydrolase with glucan-binding domain	enzyme	MDIKKHFKLYKSGKQWFTAAIITAVSAGLILNLGGGSKCxGGVASADSATNANDNVAVNQPAAQTSENIKSVSSNASTNDVTNNQKAQKVQSPKSINPKADNSNQQQNRWVKNAQGQMEYYQNNQLLKGRQYVNLPTIPNTNVQTDNNWYLVDNGIAQSGVQQWAGSYYYFNPSTYLRVDNEYRQSQWGDWYMFGKDGRAVTGLYDYNGNTYYANPTTYLRETNKYISTSKGNMLLGNDGAALSGIQSVNGKYYYFDPVTHLQANKENYVQSQWGDWYLIGNDGQVLSGVQQWAGTYYYFDPTTYLRVDNDYRQSQWGLWYMFGHDGRIVTKVYPWAGTYYYFDPTTYLRVDNAYLQSQWGDWYLFGNDGRIQSGVQRWAGTYYYFDPTTYLRVDNDYV…
Lactobacillus_reuteri_F275_JGI	NC_009513	999990024_148544564	999990024	NULL	-	39	-	Lreu_1347	NULL	@N-terminally anchored (No CS)	LaCOG90016	Secreted	Glycosyl hydrolase family 70 , Putative cell wall binding repeat , Alpha amylase, catalytic domain	Membrane associated glycosyl hydrolase with glucan-binding domain	enzyme	MDIKKHFKLYKSGKQWFTAAIITAVSAGLILNLGGGSKCxGGVASADSATNANDNVAVNQPAAQTSENIKSVSSNASTNDVTNNQKAQKVQSPKSINPKADNSNQQQNRWVKNAQGQMEYYQNNQLLKGRQYVNLPTIPNTNVQTDNNWYLVDNGIAQSGVQQWAGSYYYFNPSTYLRVDNEYRQSQWGDWYMFGKDGRAVTGLYDYNGNTYYANPTTYLRETNKYISTSKGNMLLGNDGAALSGIQSVNGKYYYFDPVTHLQANKENYVQSQWGDWYLIGNDGQVLSGVQQWAGTYYYFDPTTYLRVDNDYRQSQWGLWYMFGHDGRIVTKVYPWAGTYYYFDPTTYLRVDNAYLQSQWGDWYLFGNDGRIQSGVQRWAGTYYYFDPTTYLRVDNDYV…
Lactobacillus_reuteri_F275_Kitasato	NC_010609	184152744_184152745	184152744	115934..117757	+	607	-	LAR_0089	hypothetical protein	@Secretory(released) (with CS)	LaCOG01470	Secreted LPxTG Cell-wall anchored	MucBP domain , Gram positive anchor , YSIRK type signal peptide , Putative Ig domain , Rib/alpha-like repeat , Amelogenin	mucus-binding protein (putative)	binding proteins	MLSKNNRKEQFRKQEPKKQRFAIKKLTVGVASVLIGFTFMGMNASANTTAETNTATGDQAVEESQNSTSANQTSNSQVPSTTSNSQSTKSNDKQAVSAAPAQKHENAVSDASGQATKAAAAKNGDASVTTSASSSAASANSASDQSQALSSTPDTVSVNPTGTPMLAFARLNEFEPASQGQSESGVSDYADFLSALRDSRVGTITLNNDIDFSNANLKHGPNNGLSGTYERLNNTGIARAVTINGNGHELKMGDRYIEFTSANQKKTDSNWDIQLKDLTLQTTSGYGPFWFANTPGEAAKNTITFNGVTTTTDSHEIMWYDAGGASTTHVKFEGNNTINSTLNGNTAAIYAYSIEAVNGNTTFNVIDSSPANTGTNRSAILISIDAAHAGKVIVDKGAT…
Lactobacillus_reuteri_F275_Kitasato	NC_010609	184152744_184152745	184152745	118614..120584	+	656	-	LAR_0090	hypothetical protein	@Intracellular	LaCOG01470	Secreted LPxTG Cell-wall anchored	MucBP domain , Gram positive anchor , YSIRK type signal peptide , Putative Ig domain , Rib/alpha-like repeat , Amelogenin	mucus-binding protein (putative)	binding proteins	MLSKNNRKEQFRKQEPKKQRFAIKKLTVGVASVLIGFTFMGMNASANTTAETNTATGDQAVEESQNSTSANQTSNSQVPSTTSNSQSTKSNDKQAVSAAPAQKHENAVSDASGQATKAAAAKNGDASVTTSASSSAASANSASDQSQALSSTPDTVSVNPTGTPMLAFARLNEFEPASQGQSESGVSDYADFLSALRDSRVGTITLNNDIDFSNANLKHGPNNGLSGTYERLNNTGIARAVTINGNGHELKMGDRYIEFTSANQKKTDSNWDIQLKDLTLQTTSGYGPFWFANTPGEAAKNTITFNGVTTTTDSHEIMWYDAGGASTTHVKFEGNNTINSTLNGNTAAIYAYSIEAVNGNTTFNVIDSSPANTGTNRSAILISIDAAHAGKVIVDKGAT…
Lactobacillus_reuteri_F275_Kitasato	NC_010609	184153848_184153847	184153847	1344416..1346653	-	892	-	LAR_1192	hypothetical protein	@Intracellular	LaCOG99309	N-terminally anchored	MucBP domain , YSIRK type signal peptide , PT repeat , Gram positive anchor	mucus-binding protein	binding proteins	MSKNNAQEYVRKMEPQRQRFGLRKLSVGVASVLLGTTFMVGGTVAHANTDSTPAPTAAESVSTNVVSQNDAQSQAAISSQTSGSQVEMVTNRNKNVIKTNDVQLQNLNTPIVTSLSATINLNWTNENGEPENLPSITYEGKTGDTLQDVGKYIQGLITTDNSKYEVSPLVSTPKDTEDYLSGNTADSITDPSMKLAYDDWRKNKEKNYPFAGYTVEIDSLSNAPLTNGGTYTINLGTETRLYNEPYWVITSRTIHYVKYGLTGSDSVASPDVIQEGYSNVTNSKNNPVVKNFNLEKDGHHYVSYETVQRSYNVASGIPDGMTDKPNYYxWVTPDPDVTQTKSPGENLSNTIPTNGESYNYLYKKFYHHNYYDKDGNFHEKTYLPNNEGEPITITYYHNQ…
Lactobacillus_reuteri_F275_Kitasato	NC_010609	184153848_184153847	184153848	1347096..1348082	-	328	-	LAR_1193	hypothetical protein	@N-terminally anchored (No CS)	LaCOG99309	N-terminally anchored	MucBP domain , YSIRK type signal peptide , PT repeat , Gram positive anchor	mucus-binding protein	binding proteins	MSKNNAQEYVRKMEPQRQRFGLRKLSVGVASVLLGTTFMVGGTVAHANTDSTPAPTAAESVSTNVVSQNDAQSQAAISSQTSGSQVEMVTNRNKNVIKTNDVQLQNLNTPIVTSLSATINLNWTNENGEPENLPSITYEGKTGDTLQDVGKYIQGLITTDNSKYEVSPLVSTPKDTEDYLSGNTADSITDPSMKLAYDDWRKNKEKNYPFAGYTVEIDSLSNAPLTNGGTYTINLGTETRLYNEPYWVITSRTIHYVKYGLTGSDSVASPDVIQEGYSNVTNSKNNPVVKNFNLEKDGHHYVSYETVQRSYNVASGIPDGMTDKPNYYxWVTPDPDVTQTKSPGENLSNTIPTNGESYNYLYKKFYHHNYYDKDGNFHEKTYLPNNEGEPITITYYHNQ…
Lactobacillus_sakei_23K	NC_007576	81427703_81427704	81427703	87186..88481	+	431	-	LSA0090	Putative extracellular arylsulfate sulfotransferase (N-terminal fragment), authentic frameshift	@N-terminally anchored (No CS)	LaCOG01763	N-terminally anchored	Arylsulfotransferase (ASST)	arylsulfate sulfotransferase	enzyme	MKKRLKQGTIILLGIILAGLLLFKLVGSSSLFNKDILSTSQIIKNIGSQTIKTRQTSQEKLTATYKKALNSDQYTSAKPYVKVNPYGTSPLSALVLFKTNTATKVTVEVVGKTAKTSIKSEVGKNYTKSHTISVLGLYANYQNKVRLTLTDKAGHKTYQTITVKTAALPKAIASMSLKVKKADKTKMSIGNSSLTFLVRSTQYPVGVDADGEIRWYSTNYVQHIFKVLSNGHLLYLTKPDNKDLVYNDLLETDFMGRVYREYQFSTETRNNESANDKTETTIIHHDAIELPNHNLLLTVSDGGSKYVEDTMVELSRKTGKVVKVIDLKKLLPAELYETYKATKRADGKLDWFHQNSIDYDTSDDSIVISSRNQDLVMKLDYKTSKIKWLFSSKSASKWP…
Lactobacillus_sakei_23K	NC_007576	81427703_81427704	81427704	88481..88849	+	122	-	LSA0091	Putative extracellular arylsulfate sulfotransferase (C-terminal fragment), authentic frameshift	@Intracellular	LaCOG01763	N-terminally anchored	Arylsulfotransferase (ASST)	arylsulfate sulfotransferase	enzyme	MKKRLKQGTIILLGIILAGLLLFKLVGSSSLFNKDILSTSQIIKNIGSQTIKTRQTSQEKLTATYKKALNSDQYTSAKPYVKVNPYGTSPLSALVLFKTNTATKVTVEVVGKTAKTSIKSEVGKNYTKSHTISVLGLYANYQNKVRLTLTDKAGHKTYQTITVKTAALPKAIASMSLKVKKADKTKMSIGNSSLTFLVRSTQYPVGVDADGEIRWYSTNYVQHIFKVLSNGHLLYLTKPDNKDLVYNDLLETDFMGRVYREYQFSTETRNNESANDKTETTIIHHDAIELPNHNLLLTVSDGGSKYVEDTMVELSRKTGKVVKVIDLKKLLPAELYETYKATKRADGKLDWFHQNSIDYDTSDDSIVISSRNQDLVMKLDYKTSKIKWLFSSKSASKWP…
Lactobacillus_sakei_23K	NC_007576	81427729_81427730	81427729	108324..108575	+	83	-	LSA0116	hypothetical protein	@Intracellular	LaCOG00092	Secreted, LPxTG Cell-wall anchored	Collagen binding domain , Cna protein B-type domain , Gram positive anchor	collagen-binding protein	binding proteins	MLKITSLSESGIALPHVSYRVTTMANEQYRTVQTDDNGQVTVGQLPAGRYQIREVAVPDGYQLANISQEITLDQETTAVSFVHxMNASNAQGKALAGVQLKLKLMGSKESYERTVTTTATGKATLAAVPVGDYQVTQESTVMGYQPATAVQSLTISNDHQNTVDWQLQRMVADVTFRVRDAATHQPLAKAAFTLTTATPADNGQTVFVSQKTNQDGEVTIKQLPTGKITYEQMANAAGYEPLAAIQTAIVGADGAQNTEVTVDNQRLKVTEKQQIIVHKTNQQGQGLDDAAFKLTNLATGQTQTQKTVSGQLHFTELNPGRYEIQETKAPTGYQLDQTPQFVTIKVHEKRLYQVRFADKREVTAPISPLRIQILDNHLQGVAGVLLRLTADQPDDQGQT…
Lactobacillus_sakei_23K	NC_007576	81427729_81427730	81427730	108609..110810	+	733	-	LSA0118	hypothetical protein	@Intracellular	LaCOG00092	Secreted, LPxTG Cell-wall anchored	Collagen binding domain , Cna protein B-type domain , Gram positive anchor	collagen-binding protein	binding proteins	MLKITSLSESGIALPHVSYRVTTMANEQYRTVQTDDNGQVTVGQLPAGRYQIREVAVPDGYQLANISQEITLDQETTAVSFVHxMNASNAQGKALAGVQLKLKLMGSKESYERTVTTTATGKATLAAVPVGDYQVTQESTVMGYQPATAVQSLTISNDHQNTVDWQLQRMVADVTFRVRDAATHQPLAKAAFTLTTATPADNGQTVFVSQKTNQDGEVTIKQLPTGKITYEQMANAAGYEPLAAIQTAIVGADGAQNTEVTVDNQRLKVTEKQQIIVHKTNQQGQGLDDAAFKLTNLATGQTQTQKTVSGQLHFTELNPGRYEIQETKAPTGYQLDQTPQFVTIKVHEKRLYQVRFADKREVTAPISPLRIQILDNHLQGVAGVLLRLTADQPDDQGQT…
Lactobacillus_sakei_23K	NC_007576	81427783_81427784	81427783	167771..168550	+	259	-	LSA0173	Hypothetical cell surface protein precursor	@Secretory(released) (with CS)	LaCOG00915	Secreted C-terminally anchored	Bacterial protein of unknown function (DUF916)	cell surface protein Csc complex	cell-surface complex	MKFVRRLMALSLAFVGLMLCQMTQVQAAAQTQKADFEVQPILPDEQEDLSLNYFNMSLAQGQTKKIEMRIQNFTDHAITVHSDLRNSMTQVGGGVSFQANTKGLDPSLKVPFTKIAKLDKKSETIKLAAQETKILKMTVKMPEDRTNGMIYGDWHFIEYLHKKGGQSSVGSNYAYSVGVALKGQHYKVYPELKYDKTEAMIYRRHAAMGIKIRNTQPMVINKVSAKAVVSKEGLFSSKHVYTTSNQSVAPNSVLTLPQCxMLTLPISWDYEQLKPGKYTIDTVVHGQNLWNKLPLTWRFKKSFTIKADDVKTVNAQALKKPKNKWAYVATARGVLMLVSITGLIKVLRRS
Lactobacillus_sakei_23K	NC_007576	81427783_81427784	81427784	168544..168816	+	90	-	LSA0174	hypothetical protein	@Intracellular /TMH start AFTER 60	LaCOG00915	Secreted C-terminally anchored	Bacterial protein of unknown function (DUF916)	cell surface protein Csc complex	cell-surface complex	MKFVRRLMALSLAFVGLMLCQMTQVQAAAQTQKADFEVQPILPDEQEDLSLNYFNMSLAQGQTKKIEMRIQNFTDHAITVHSDLRNSMTQVGGGVSFQANTKGLDPSLKVPFTKIAKLDKKSETIKLAAQETKILKMTVKMPEDRTNGMIYGDWHFIEYLHKKGGQSSVGSNYAYSVGVALKGQHYKVYPELKYDKTEAMIYRRHAAMGIKIRNTQPMVINKVSAKAVVSKEGLFSSKHVYTTSNQSVAPNSVLTLPQCxMLTLPISWDYEQLKPGKYTIDTVVHGQNLWNKLPLTWRFKKSFTIKADDVKTVNAQALKKPKNKWAYVATARGVLMLVSITGLIKVLRRS
Lactobacillus_sakei_23K	NC_007576	81427821_81427822	81427821	204683..205147	+	175	-	LSA0211	Hypothetical cell surface protein precursor	@Secretory(released) (with CS)	LaCOG02935	Secreted	Mycoplasma protein of unknown function, DUF285 , MucBP domain , Gram positive anchor , Tropomodulin , YSIRK type signal peptide , KWG Leptospira	cell surface protein Csc complex	cell-surface complex	MRLFKLCMTLLLMVNMLASSVMTTEVNAVEAPANASSETITKIAQDAISGSTPTKQSNSVIQKKAASDAETQTITPATSGEKATLLEAPQTKKLANPKSSNLINEQAPVWAQSPGISMIQRRPYIYQAVYCRIKWLMILLIHLGISLTRLILRESRISALMVKLQLKMSPICFGGxMGTVTWYIDDTTATLHLSGGVLPDKVANDTTNTPWYFPNSPYIARIAHISIDGEITAKDVSYMFWGLTNLTTVQGLANLKGATNFTMLFASDSALQSVDATNLDFSKVTAMNSMFSDCANLVSVGDTANWQLGQVTTMVRCFSGDKKLSQLNSTNWDTSNIQNMNNTFFNCTALTNLDVSKWQTAKMTNLGSTFSQSGITVLDVSNWDTSHVTNLSSTFLNTS…
Lactobacillus_sakei_23K	NC_007576	81427821_81427822	81427822	204946..208080	+	1044	-	LSA0212	Hypothetical cell surface protein precursor	@Intracellular	LaCOG02935	Secreted	Mycoplasma protein of unknown function, DUF285 , MucBP domain , Gram positive anchor , Tropomodulin , YSIRK type signal peptide , KWG Leptospira	cell surface protein Csc complex	cell-surface complex	MRLFKLCMTLLLMVNMLASSVMTTEVNAVEAPANASSETITKIAQDAISGSTPTKQSNSVIQKKAASDAETQTITPATSGEKATLLEAPQTKKLANPKSSNLINEQAPVWAQSPGISMIQRRPYIYQAVYCRIKWLMILLIHLGISLTRLILRESRISALMVKLQLKMSPICFGGxMGTVTWYIDDTTATLHLSGGVLPDKVANDTTNTPWYFPNSPYIARIAHISIDGEITAKDVSYMFWGLTNLTTVQGLANLKGATNFTMLFASDSALQSVDATNLDFSKVTAMNSMFSDCANLVSVGDTANWQLGQVTTMVRCFSGDKKLSQLNSTNWDTSNIQNMNNTFFNCTALTNLDVSKWQTAKMTNLGSTFSQSGITVLDVSNWDTSHVTNLSSTFLNTS…
Lactobacillus_sakei_23K	NC_007576	81427943_81427944	81427943	333982..334518	+	178	-	LSA0329	Putative DNA-entry nuclease precursor (N-terminal fragment), authentic frameshift	@Lipid anchored	LaCOG00097	N-terminally anchored	DNA/RNA non-specific endonuclease	DNA-entry nuclease	competence	MFKKRFIGVVALLALMLAGCQVQPATPHKPAQTTTTHKQAKTTTALAAKTFKSGDEPYLVVNHNKSTLDVRQWQTERIKYGALDDLNRTTTNTAYLSNETLGHSHTRARQNWRPTGWHNQPVMIDGHRVIPQNRGHLIAYAISFNFDEDGVFKKGQPGSNDNPKNLATQTEFSNQRTMxMIYQVTTVFRGSELMPRGYWVQAISTDKTLNFNAYVWNVEPKMQFDYATGRGRVDSAMKVSDRYQGNRYTR
Lactobacillus_sakei_23K	NC_007576	81427943_81427944	81427944	334564..334779	+	71	-	LSA0330	Putative DNA-entry nuclease precursor (C-terminal fragment), authentic framesshift	@Intracellular	LaCOG00097	N-terminally anchored	DNA/RNA non-specific endonuclease	DNA-entry nuclease	competence	MFKKRFIGVVALLALMLAGCQVQPATPHKPAQTTTTHKQAKTTTALAAKTFKSGDEPYLVVNHNKSTLDVRQWQTERIKYGALDDLNRTTTNTAYLSNETLGHSHTRARQNWRPTGWHNQPVMIDGHRVIPQNRGHLIAYAISFNFDEDGVFKKGQPGSNDNPKNLATQTEFSNQRTMxMIYQVTTVFRGSELMPRGYWVQAISTDKTLNFNAYVWNVEPKMQFDYATGRGRVDSAMKVSDRYQGNRYTR
Lactobacillus_sakei_23K	NC_007576	81428897_81428894	81428894	1264222..1264803	-	193	-	LSA1285	Hypothetical cell surface protein precursor (C-terminal fragment), truncated	@Intracellular /TMH start AFTER 60	LaCOG00915	Secreted C-terminally anchored	Bacterial protein of unknown function (DUF916)	cell surface protein Csc complex	cell-surface complex	MFKKKVLITMLSLMCLLVGIGSFAQAVHAEGAEFTVTPEYGLGQTDASLGYFAIKAEKGQTYPITVNVQNLNTKKTNDFNAQLVTASTSNSGSIDYTPTHQKMVKTKAPLLPDLVSKEMRKQSLTLAPGASKKVTGSYVKNPDIKVRTNLTFNLNYLIxMKRTSNNEPQKKGFGIKNSFAMTVPIVVTRDFDQKITPRLTLTKTKMDSSSGVPQVVGQIANHEPTMFGQIKMHAWITKKNQTKKIYQKNAEKLSMAPRSTFNYAIETNNKILPKGHYTYHVKMVSGKKTFNLKQHFTVDGATREQVNKTLIDPEKPGINWWLWGSLGILLLLVIALVAYLIGRKRGVGEHDE
Lactobacillus_sakei_23K	NC_007576	81428897_81428894	81428897	1266094..1266570	-	158	-	LSA1286_c	Hypothetical cell surface protein precursor (N-terminal fragment), truncated	@Secretory(released) (with CS)	LaCOG00915	Secreted C-terminally anchored	Bacterial protein of unknown function (DUF916)	cell surface protein Csc complex	cell-surface complex	MFKKKVLITMLSLMCLLVGIGSFAQAVHAEGAEFTVTPEYGLGQTDASLGYFAIKAEKGQTYPITVNVQNLNTKKTNDFNAQLVTASTSNSGSIDYTPTHQKMVKTKAPLLPDLVSKEMRKQSLTLAPGASKKVTGSYVKNPDIKVRTNLTFNLNYLIxMKRTSNNEPQKKGFGIKNSFAMTVPIVVTRDFDQKITPRLTLTKTKMDSSSGVPQVVGQIANHEPTMFGQIKMHAWITKKNQTKKIYQKNAEKLSMAPRSTFNYAIETNNKILPKGHYTYHVKMVSGKKTFNLKQHFTVDGATREQVNKTLIDPEKPGINWWLWGSLGILLLLVIALVAYLIGRKRGVGEHDE
Lactobacillus_sakei_23K	NC_007576	81429341_81429340	81429340	1708838..1709086	-	82	-	LSA1727	hypothetical protein	@N-terminally anchored (No CS)	LaCOG00915	Secreted C-terminally anchored	Bacterial protein of unknown function (DUF916)	cell surface protein Csc complex	cell-surface complex	MTMLVGMVLTLGIGTAQAAKKKSTIKLSAANKATFMLMPELPKDNIGGKQLGYFNLHIKPNQVKTIRIKVYNPTEHTINIYGQVKDATTNDNASVDYLGSHANNQQLLKKPGSQLVTVPKKTSLPAGATKRIAIKVKTNDGFKGTKATAINLSADQFNQKSAVKNAYRYAIGLILNGQQLGKKDYRYLESPSIKTRFTKEGKAAISVKLNNPDPVYLEKAKVKIKLQNQKWGFIQYTTSVKNGKVAPNTSFYVDLLLGGKRLxMPGTYDMTLTTKNSQYTKTIHKDVLITASQAKYINGLNAAYLRNRNWILGGLAITLVIIGGIFFRVHRVRKRKRDLHAKNGK
Lactobacillus_sakei_23K	NC_007576	81429341_81429340	81429341	1709086..1709874	-	262	-	LSA1728	Hypothetical cell surface protein precursor	@Secretory(released) (with CS)	LaCOG00915	Secreted C-terminally anchored	Bacterial protein of unknown function (DUF916)	cell surface protein Csc complex	cell-surface complex	MTMLVGMVLTLGIGTAQAAKKKSTIKLSAANKATFMLMPELPKDNIGGKQLGYFNLHIKPNQVKTIRIKVYNPTEHTINIYGQVKDATTNDNASVDYLGSHANNQQLLKKPGSQLVTVPKKTSLPAGATKRIAIKVKTNDGFKGTKATAINLSADQFNQKSAVKNAYRYAIGLILNGQQLGKKDYRYLESPSIKTRFTKEGKAAISVKLNNPDPVYLEKAKVKIKLQNQKWGFIQYTTSVKNGKVAPNTSFYVDLLLGGKRLxMPGTYDMTLTTKNSQYTKTIHKDVLITASQAKYINGLNAAYLRNRNWILGGLAITLVIIGGIFFRVHRVRKRKRDLHAKNGK
Lactobacillus_sakei_23K	NC_007576	81429344_81429343	81429343	1710960..1712837	-	625	-	LSA1730	Hypothetical cell surface protein	@Intracellular	LaCOG02935	Secreted	Mycoplasma protein of unknown function, DUF285 , MucBP domain , Gram positive anchor , Tropomodulin , YSIRK type signal peptide , KWG Leptospira	cell surface protein Csc complex	cell-surface complex	MKKRIIYSLLIILLLMTTVLQSLGTVFAAATANNSSETTSKIIDTSKSIAQVSESSQLRSSSQNVVQSSSTSQKKESKKSSSSNSTGKSVMQSASLSAADDTGLTFHQGKLALGGGNYLAYTNGTNYDGIRGKTPTITDQSISYANFVAGKVQGVPITKTLMEHAGRNNIGLWAQGAKDFGQYTRWMSIHKDDVNKFDIDLGADTPIAPNQADLSFTNLSSSTTLLFGLEADNAIGTSGTIKVTASSLEAQGTILKQTLEYTRTVGGAATTITDDVTYQPTDWKTVYIKEHITNTSGRDLKGLFFGRTIDTDLRNFWTSDQGSGAIGDKPKLIADGDRGMYEKQDISATEGPTKYQEGNASLFYDFNLFNGSGPDGWQGFNLTNAPTSIPSTFIGKRFA…
Lactobacillus_sakei_23K	NC_007576	81429344_81429343	81429344	1712824..1718130	-	1768	-	LSA1731	Hypothetical cell surface protein precursor	@Secretory(released) (with CS)	LaCOG02935	Secreted	Mycoplasma protein of unknown function, DUF285 , MucBP domain , Gram positive anchor , Tropomodulin , YSIRK type signal peptide , KWG Leptospira	cell surface protein Csc complex	cell-surface complex	MKKRIIYSLLIILLLMTTVLQSLGTVFAAATANNSSETTSKIIDTSKSIAQVSESSQLRSSSQNVVQSSSTSQKKESKKSSSSNSTGKSVMQSASLSAADDTGLTFHQGKLALGGGNYLAYTNGTNYDGIRGKTPTITDQSISYANFVAGKVQGVPITKTLMEHAGRNNIGLWAQGAKDFGQYTRWMSIHKDDVNKFDIDLGADTPIAPNQADLSFTNLSSSTTLLFGLEADNAIGTSGTIKVTASSLEAQGTILKQTLEYTRTVGGAATTITDDVTYQPTDWKTVYIKEHITNTSGRDLKGLFFGRTIDTDLRNFWTSDQGSGAIGDKPKLIADGDRGMYEKQDISATEGPTKYQEGNASLFYDFNLFNGSGPDGWQGFNLTNAPTSIPSTFIGKRFA…
Lactobacillus_sakei_23K	NC_007576	81429347_81429346_81429345	81429345	1718762..1719052	-	96	-	LSA1732	hypothetical protein	@Intracellular	LaCOG99253	secreted		hypothetical protein	unknown	MIKSSKLVNLVLVSSTVLGMVVTAGISTAMAAAKTSADTSSVMTKKDNSPRIDYQTSGTLAASGTAMDGLELIAGNQVTRGTLHMKYDVKSFAALNWQEHTVTTIKLPREFNAFAKDGSLLKYIASANFNYTSSINTINHSYTSNEMHIEKDTQSDDTYLLKFDNPTVTGIGLNVQMHVEFDLNLGDMVTDTGVRIPDAYDKSAYHLASTITDKDDAGIIDWHLVGNTNGATTIPIWQLDPGYDILKQAPTIHNPIYDTDTVVTGSGIPGAKITLRQGVxMEQAKLMQVVFTALQFQPKTLVxMQHKGGEIPAPGVPENQQLSDKTVKGTGYAPGNSIVVTNQRTGESVTTTVQADKSYLVNVSSTFWKLFDIINVQEKNSSGDVSKVAQFVVIPDETK
Lactobacillus_sakei_23K	NC_007576	81429347_81429346_81429345	81429346	1719109..1719177	-	22	-	LSA1733	Hypothetical small peptide	@Intracellular	LaCOG99253	secreted		hypothetical protein	unknown	MIKSSKLVNLVLVSSTVLGMVVTAGISTAMAAAKTSADTSSVMTKKDNSPRIDYQTSGTLAASGTAMDGLELIAGNQVTRGTLHMKYDVKSFAALNWQEHTVTTIKLPREFNAFAKDGSLLKYIASANFNYTSSINTINHSYTSNEMHIEKDTQSDDTYLLKFDNPTVTGIGLNVQMHVEFDLNLGDMVTDTGVRIPDAYDKSAYHLASTITDKDDAGIIDWHLVGNTNGATTIPIWQLDPGYDILKQAPTIHNPIYDTDTVVTGSGIPGAKITLRQGVxMEQAKLMQVVFTALQFQPKTLVxMQHKGGEIPAPGVPENQQLSDKTVKGTGYAPGNSIVVTNQRTGESVTTTVQADKSYLVNVSSTFWKLFDIINVQEKNSSGDVSKVAQFVVIPDETK
Lactobacillus_sakei_23K	NC_007576	81429347_81429346_81429345	81429347	1719194..1720033	-	279	-	LSA1734	Hypothetical extracellular protein precursor	@Secretory(released) (with CS)	LaCOG99253	secreted		hypothetical protein	unknown	MIKSSKLVNLVLVSSTVLGMVVTAGISTAMAAAKTSADTSSVMTKKDNSPRIDYQTSGTLAASGTAMDGLELIAGNQVTRGTLHMKYDVKSFAALNWQEHTVTTIKLPREFNAFAKDGSLLKYIASANFNYTSSINTINHSYTSNEMHIEKDTQSDDTYLLKFDNPTVTGIGLNVQMHVEFDLNLGDMVTDTGVRIPDAYDKSAYHLASTITDKDDAGIIDWHLVGNTNGATTIPIWQLDPGYDILKQAPTIHNPIYDTDTVVTGSGIPGAKITLRQGVxMEQAKLMQVVFTALQFQPKTLVxMQHKGGEIPAPGVPENQQLSDKTVKGTGYAPGNSIVVTNQRTGESVTTTVQADKSYLVNVSSTFWKLFDIINVQEKNSSGDVSKVAQFVVIPDETK
Lactobacillus_sakei_23K	NC_007576	81429425_81429426	81429425	1805151..1805834	-	227	-	LSA1813	hypothetical protein	@Intracellular	LaCOG99370	Secreted LPxTG Cell-wall anchored	NULL	polysaccharide lyase family protein 8	enzyme	MVNGVEKAFIGWHLLHKNKFSFIVASASDDLSTMTASEIKAKYDNTITNYTLNVHGDLLVNYPKVFDFGTYTLGTSEQEPVSIAKGQINVENPFYMDWKLVVKNSTSGADLVDNPLLQEDATDFNVQLYSLKTGTDDDWEAGQILNIGGLLKVPETPLLTLDTQKQLSGDEQLDAIQPAKSMPFYKSDVNLKFHNGKADQYAKRPGKYKLEATWELSTADKVVDDTDxMRAYTPAQVKANAPVDNKYYPQTTAQYNARLDLTPADNTKVRYNSAAHVMNNFNTINGGDDAAITLNSNRGSEENYSFIGTILAPHTNIIIQGGSQYSFAGNVITNRSIYLDGNVAVDKAFGANFNADGKFPGTSDLESTTKVPRILSVTLPNGVNFSPENVTTNYVFQFS…
Lactobacillus_sakei_23K	NC_007576	81429425_81429426	81429426	1805937..1806659	-	240	-	LSA1814	hypothetical protein	@Intracellular	LaCOG99370	Secreted LPxTG Cell-wall anchored	NULL	polysaccharide lyase family protein 8	enzyme	MVNGVEKAFIGWHLLHKNKFSFIVASASDDLSTMTASEIKAKYDNTITNYTLNVHGDLLVNYPKVFDFGTYTLGTSEQEPVSIAKGQINVENPFYMDWKLVVKNSTSGADLVDNPLLQEDATDFNVQLYSLKTGTDDDWEAGQILNIGGLLKVPETPLLTLDTQKQLSGDEQLDAIQPAKSMPFYKSDVNLKFHNGKADQYAKRPGKYKLEATWELSTADKVVDDTDxMRAYTPAQVKANAPVDNKYYPQTTAQYNARLDLTPADNTKVRYNSAAHVMNNFNTINGGDDAAITLNSNRGSEENYSFIGTILAPHTNIIIQGGSQYSFAGNVITNRSIYLDGNVAVDKAFGANFNADGKFPGTSDLESTTKVPRILSVTLPNGVNFSPENVTTNYVFQFS…
Lactobacillus_sakei_23K	NC_007576	81429431_999990021	81429431	1810329..1811210	-	293	-	LSA1819	Hypothetical cell surface protein precursor	@N-terminally anchored (No CS)	LaCOG00915	Secreted C-terminally anchored	Bacterial protein of unknown function (DUF916)	cell surface protein Csc complex	cell-surface complex	MTHFKKWLGLVMGVLATLFVAFTVNQQVVHAEKVTYSVAPIYPENQTDKNLGYYDLGVKPGQKEEVSVVVQNTGKKDLEVDVAPNTAITNQNGVIDYSQSDPKYDKTLKYPFTKLMSPAQRLKVPAESSRTATFTLNAPKATFEGTILGGFYVSQVKQDQVEQALDHKKGTSLTNRYSYILGVKLTQSDQTVKPHLRLNRIKPGLLNGHTAILSNIQNTKANSVGEMQVDAKIRRAGQSKVLYHSKQTDLQMAPNSNFDYGIDLKNQPLKAGRYNIKIKVNSNKGQWLLSKDFxEITQKEARKYNGKAVELPQSNWWLYVIIGVMVLLILFLLFLLWRKNKQDKTEE
Lactobacillus_sakei_23K	NC_007576	81429431_999990021	999990021	NULL	-	53	-	LSA1818	NULL	@LPxTG Cell-wall anchored	LaCOG00915	Secreted C-terminally anchored	Bacterial protein of unknown function (DUF916)	cell surface protein Csc complex	cell-surface complex	MTHFKKWLGLVMGVLATLFVAFTVNQQVVHAEKVTYSVAPIYPENQTDKNLGYYDLGVKPGQKEEVSVVVQNTGKKDLEVDVAPNTAITNQNGVIDYSQSDPKYDKTLKYPFTKLMSPAQRLKVPAESSRTATFTLNAPKATFEGTILGGFYVSQVKQDQVEQALDHKKGTSLTNRYSYILGVKLTQSDQTVKPHLRLNRIKPGLLNGHTAILSNIQNTKANSVGEMQVDAKIRRAGQSKVLYHSKQTDLQMAPNSNFDYGIDLKNQPLKAGRYNIKIKVNSNKGQWLLSKDFxEITQKEARKYNGKAVELPQSNWWLYVIIGVMVLLILFLLFLLWRKNKQDKTEE
Lactobacillus_salivarius_UCC118	NC_007929	90962488_90962487	90962487	1577448..1579361	-	637	-	LSL_1516	N-acetylmuramoyl-L-alanine amidase	@Intracellular	LaCOG99322	secreted	Putative cell wall binding repeat , N-acetylmuramoyl-L-alanine amidase , Mannosyl-glycoprotein endo-beta-N-acetylglucosaminidase , Peptidase family M23	hypothetical protein	unknown	VEDKMERKTHYKMYKAGKNWVFAMLSTVALTGVMAMSGNTAKADAVAQSSTEQVAKVDTTGATTTQVEKATNNVNESNAAQTSVTTTTGQSSSNADATSSSQNNKQATTTSVVTSQNTLVANKDQASSIQSSVTQNSKKTETVINTADNASQKNVNGNWYLVDNNTGKNLTGFQEIKYQNKVVYYAPSNAQMQYGWQDINNNRYYFDTFDGAMTTGQKNINGNWYMFDAQGVLQTGFQRIESQNKTVYYSEDKDKLGQMQYGQKNIKGNWYNFDTYDGAMKTGFVTIPSQNKTVYYSEDKAKLGQMQYxMKKGLTNINGNYYYFDNSGVMATNQKNINGNWYMFNDQGIMQTGFVHIPSQGKTVYYSKDKDKLGQMLYGQKNINGRWYNFDTYDGAMKT…
Lactobacillus_salivarius_UCC118	NC_007929	90962488_90962487	90962488	1579413..1580327	-	308	-	LSL_1517	Glucosyltransferase-S	@Secretory(released) (with CS)	LaCOG99322	secreted	Putative cell wall binding repeat , N-acetylmuramoyl-L-alanine amidase , Mannosyl-glycoprotein endo-beta-N-acetylglucosaminidase , Peptidase family M23	hypothetical protein	unknown	VEDKMERKTHYKMYKAGKNWVFAMLSTVALTGVMAMSGNTAKADAVAQSSTEQVAKVDTTGATTTQVEKATNNVNESNAAQTSVTTTTGQSSSNADATSSSQNNKQATTTSVVTSQNTLVANKDQASSIQSSVTQNSKKTETVINTADNASQKNVNGNWYLVDNNTGKNLTGFQEIKYQNKVVYYAPSNAQMQYGWQDINNNRYYFDTFDGAMTTGQKNINGNWYMFDAQGVLQTGFQRIESQNKTVYYSEDKDKLGQMQYGQKNIKGNWYNFDTYDGAMKTGFVTIPSQNKTVYYSEDKAKLGQMQYxMKKGLTNINGNYYYFDNSGVMATNQKNINGNWYMFNDQGIMQTGFVHIPSQGKTVYYSKDKDKLGQMLYGQKNINGRWYNFDTYDGAMKT…
Lactococcus_lactis_cremoris_MG1363	NC_009004	125622891_125622892	125622891	12720..13421	+	233	-	llmg_0009	putative secreted protein	@N-terminally anchored (with CS)	LaCOG01500	variable		hypothetical protein	unknown	MKEWHGMVLAKNKKIMISTIPLVILSLVCFKENLSAQASTKSLDTGESFTEVYNKDNGFYLNSPFYDISKVSKSVYVGESGTFNQVKVLPIYNMTPKGSVNFYQNTATNNLIGATLPSLYTGAISLTQAGQYTAQKAGTATVALTYTLSSDFKKELLSKYPDAWTNIAPASYGSPDFMYAKYSNQTFYVTIKEHTVPLYRMYNPNSGEHFYTENSFERDSLVKAGWNYEGVAExMVSLGWRAEGIAFYSSTSNETPIYRLYNPNATVGTHFYTQSSAERDSLVRAGWHYEGTAWYGG
Lactococcus_lactis_cremoris_MG1363	NC_009004	125622891_125622892	125622892	13521..13712	+	63	-	llmg_0010	hypothetical protein	@Intracellular	LaCOG01500	variable		hypothetical protein	unknown	MKEWHGMVLAKNKKIMISTIPLVILSLVCFKENLSAQASTKSLDTGESFTEVYNKDNGFYLNSPFYDISKVSKSVYVGESGTFNQVKVLPIYNMTPKGSVNFYQNTATNNLIGATLPSLYTGAISLTQAGQYTAQKAGTATVALTYTLSSDFKKELLSKYPDAWTNIAPASYGSPDFMYAKYSNQTFYVTIKEHTVPLYRMYNPNSGEHFYTENSFERDSLVKAGWNYEGVAExMVSLGWRAEGIAFYSSTSNETPIYRLYNPNATVGTHFYTQSSAERDSLVRAGWHYEGTAWYGG
Lactococcus_lactis_cremoris_MG1363	NC_009004	125623316_125623317	125623316	443675..443962	+	95	-	llmg_0449	hypothetical protein	@Secretory(released) (with CS)	LaCOG01676	N-terminally anchored	YbbR-like protein , Bacterial Ig-like domain (group 1)	hypothetical protein	unknown	MANKFFNSKTFYILASVFFAIVLFFNANATSIRNQGTNQSGEVYTATINNVPVELKYNSNKYFVSGYNSSATVHLSGYNRLSITNEENSDTRNFFxMKTGKFDVPIRIEQLPGGVTATIEPKTMNIMVEDKAKKEFEVTPKADSTQLPEGFTIDSLTVSDEKVKVTAGNESIQKIYAIEAALPNDVNLTENYSGTVTLHAVDSAGKILPAQIEPSTTHLKVTVNKLTKDVPVKITQKGTLDKTLSEVKTKISDKNVTLSGEKSALDAINSVEGTVDITGIVKETKITVPLHAAGVSLDPQEVEVTLTPVKIGS
Lactococcus_lactis_cremoris_MG1363	NC_009004	125623316_125623317	125623317	443980..444633	+	217	-	llmg_0450	hypothetical protein	@Intracellular	LaCOG01676	N-terminally anchored	YbbR-like protein , Bacterial Ig-like domain (group 1)	hypothetical protein	unknown	MANKFFNSKTFYILASVFFAIVLFFNANATSIRNQGTNQSGEVYTATINNVPVELKYNSNKYFVSGYNSSATVHLSGYNRLSITNEENSDTRNFFxMKTGKFDVPIRIEQLPGGVTATIEPKTMNIMVEDKAKKEFEVTPKADSTQLPEGFTIDSLTVSDEKVKVTAGNESIQKIYAIEAALPNDVNLTENYSGTVTLHAVDSAGKILPAQIEPSTTHLKVTVNKLTKDVPVKITQKGTLDKTLSEVKTKISDKNVTLSGEKSALDAINSVEGTVDITGIVKETKITVPLHAAGVSLDPQEVEVTLTPVKIGS
Lactococcus_lactis_cremoris_MG1363	NC_009004	125623739_125623738	125623738	865499..865771	-	90	-	llmg_0895	hypothetical protein	@Intracellular	LaCOG02627	Secreted	CHAP domain	hypothetical protein	unknown	MKFNTIQVLIASTLALGTVSVAQEVSAAEQTTSIYRLYNKNTGEHFYTQSRTEQLNAIIAGWNNEGIGWVAPSYSNSPVYRVYNPHAKGGDHYYTRSKYEAQSLVNKGWKWGWKWETSLLLRRKSICLCCLQSxMTKFNWTLAQYRALTVGDSDGKGGVNYNAIIAAHDIPSDVTIYENGSYSSKNVLYSNSDFNSGVYQYVSLTFVKQANGDYLLSNKSYLSL
Lactococcus_lactis_cremoris_MG1363	NC_009004	125623739_125623738	125623739	865869..866270	-	133	-	llmg_0896	hypothetical protein	@Secretory(released) (with CS)	LaCOG02627	Secreted	CHAP domain	hypothetical protein	unknown	MKFNTIQVLIASTLALGTVSVAQEVSAAEQTTSIYRLYNKNTGEHFYTQSRTEQLNAIIAGWNNEGIGWVAPSYSNSPVYRVYNPHAKGGDHYYTRSKYEAQSLVNKGWKWGWKWETSLLLRRKSICLCCLQSxMTKFNWTLAQYRALTVGDSDGKGGVNYNAIIAAHDIPSDVTIYENGSYSSKNVLYSNSDFNSGVYQYVSLTFVKQANGDYLLSNKSYLSL
Lactococcus_lactis_cremoris_MG1363	NC_009004	125623958_125623959_125623960	125623958	1089321..1093370	+	1349	-	llmg_1127	cell wall surface anchor family protein	@N-terminally anchored (No CS)	LaCOG00894	variable	Lactococcus lactis bacteriophage major structural protein , Gram positive anchor , Alpha-2-macroglobulin family N-terminal region	hypothetical protein	unknown	MEMQKKKAPRKKGKVITKRKVLSATMSGTLLMTSVIIPTAYSLLSNQITAKAAALNIDLLQNITSSNNSGTTTSNRWASGSGTRNVDFTIAGGALANVALLSGPRYAVLTIPQELRGYVVANGNTSVTTNITIDFNKVALINAIVSAGDTFVAGVATILGNNPLASINLTEVTTQLNLLKGIQNIGGGTFTSATTLNGNSMLSAPLNDGMGAILAQNVRTILENLRTAVSNLSATGLAAPAANTALALIKPALITAIDNVLVPLVNGTGGILDLLLNASALGDTRITIPTKITAPPSIQSNLDARFVGSAVQTNLLDVDILSGADGVSYVYLAGDVNLTLVAPTGNLTATTSAVGASNATATIPTTLKNSAGTDVPVTSVITNFSGTPVTNGQLSAGTY…
Lactococcus_lactis_cremoris_MG1363	NC_009004	125623958_125623959_125623960	125623959	1093388..1093633	+	81	-	llmg_1128	hypothetical protein	@Intracellular	LaCOG00894	variable	Lactococcus lactis bacteriophage major structural protein , Gram positive anchor , Alpha-2-macroglobulin family N-terminal region	hypothetical protein	unknown	MEMQKKKAPRKKGKVITKRKVLSATMSGTLLMTSVIIPTAYSLLSNQITAKAAALNIDLLQNITSSNNSGTTTSNRWASGSGTRNVDFTIAGGALANVALLSGPRYAVLTIPQELRGYVVANGNTSVTTNITIDFNKVALINAIVSAGDTFVAGVATILGNNPLASINLTEVTTQLNLLKGIQNIGGGTFTSATTLNGNSMLSAPLNDGMGAILAQNVRTILENLRTAVSNLSATGLAAPAANTALALIKPALITAIDNVLVPLVNGTGGILDLLLNASALGDTRITIPTKITAPPSIQSNLDARFVGSAVQTNLLDVDILSGADGVSYVYLAGDVNLTLVAPTGNLTATTSAVGASNATATIPTTLKNSAGTDVPVTSVITNFSGTPVTNGQLSAGTY…
Lactococcus_lactis_cremoris_MG1363	NC_009004	125623958_125623959_125623960	125623960	1093651..1094226	+	191	-	llmg_1129	cell wall surface anchor family protein	@LPxTG Cell-wall anchored	LaCOG00894	variable	Lactococcus lactis bacteriophage major structural protein , Gram positive anchor , Alpha-2-macroglobulin family N-terminal region	hypothetical protein	unknown	MEMQKKKAPRKKGKVITKRKVLSATMSGTLLMTSVIIPTAYSLLSNQITAKAAALNIDLLQNITSSNNSGTTTSNRWASGSGTRNVDFTIAGGALANVALLSGPRYAVLTIPQELRGYVVANGNTSVTTNITIDFNKVALINAIVSAGDTFVAGVATILGNNPLASINLTEVTTQLNLLKGIQNIGGGTFTSATTLNGNSMLSAPLNDGMGAILAQNVRTILENLRTAVSNLSATGLAAPAANTALALIKPALITAIDNVLVPLVNGTGGILDLLLNASALGDTRITIPTKITAPPSIQSNLDARFVGSAVQTNLLDVDILSGADGVSYVYLAGDVNLTLVAPTGNLTATTSAVGASNATATIPTTLKNSAGTDVPVTSVITNFSGTPVTNGQLSAGTY…
Lactococcus_lactis_cremoris_MG1363	NC_009004	125625129_125625128	125625128	2319420..2319680	-	86	-	llmg_2368	hypothetical protein	@Intracellular	LaCOG01397	Lipid anchored		hypothetical protein	unknown	MKKISANIKKFVGISLILLGTLPILSACGSKESKKSEQSSSSSSIKNNESIQSSSSSSSTSSSSSNSSSSSQEGFGNSSQILSGNYSSLNGTWxMRIISNPIAKDGIIIADALNDKRHMGFMFAAAYNSPIFPNSSNLDKTDSGKDRLIITTDEEGIEIFDTMPTSFYYKVSNDTTGLSS
Lactococcus_lactis_cremoris_MG1363	NC_009004	125625129_125625128	125625129	2319744..2320025	-	93	-	llmg_2369	hypothetical secreted protein predicted by Glimmer/Critica	@Lipid anchored	LaCOG01397	Lipid anchored		hypothetical protein	unknown	MKKISANIKKFVGISLILLGTLPILSACGSKESKKSEQSSSSSSIKNNESIQSSSSSSSTSSSSSNSSSSSQEGFGNSSQILSGNYSSLNGTWxMRIISNPIAKDGIIIADALNDKRHMGFMFAAAYNSPIFPNSSNLDKTDSGKDRLIITTDEEGIEIFDTMPTSFYYKVSNDTTGLSS
Lactococcus_lactis_cremoris_MG1363	NC_009004	999990010_125623804	125623804	931532..932221	+	229	-	llmg_0965	hypothetical protein	@Intracellular	LaCOG02627	Secreted	CHAP domain	hypothetical protein	unknown	MNKLLLGTAFIGASLLIGGGAHADTNVYRLYNHNTGEHFYTTSGTEKNANVSAGWTYEGVGWIAPTTSSSPVYRVYNPNALLHKKQVxMKVSVGSHQQQVQAQFTVCTIQMHYYTKSKYEAQSLVNKGWKWDNNGKAVFYSGGSQAVYVAYNPNAQSGAHNYTESSFEQNSLLNTGWKYGAVAWYGIGVKNEMLNIAQIVSGNFSSIVGTWKDTSGNMLEINAMGNLTLIWKGAKNQTFELGAGQQFNGTADIALKNGEISPGSPLNIFVVPTEVAFPNNKKVDDSTGQQRIFVNYSGTSPQMANSMAAVAFFRVIP
Lactococcus_lactis_cremoris_MG1363	NC_009004	999990010_125623804	999990010	NULL	+	87	-	llmg_0965A	NULL	@Secretory(released) (with CS)	LaCOG02627	Secreted	CHAP domain	hypothetical protein	unknown	MNKLLLGTAFIGASLLIGGGAHADTNVYRLYNHNTGEHFYTTSGTEKNANVSAGWTYEGVGWIAPTTSSSPVYRVYNPNALLHKKQVxMKVSVGSHQQQVQAQFTVCTIQMHYYTKSKYEAQSLVNKGWKWDNNGKAVFYSGGSQAVYVAYNPNAQSGAHNYTESSFEQNSLLNTGWKYGAVAWYGIGVKNEMLNIAQIVSGNFSSIVGTWKDTSGNMLEINAMGNLTLIWKGAKNQTFELGAGQQFNGTADIALKNGEISPGSPLNIFVVPTEVAFPNNKKVDDSTGQQRIFVNYSGTSPQMANSMAAVAFFRVIP
Lactococcus_lactis_cremoris_MG1363	NC_009004	999990031_999990032	999990031	NULL	+	602		llmg_0923A	pseudogene cscC, N-terminal fragment	@Secretory(released) (with CS)	LaCOG01033	N-terminally anchored		cell surface protein Csc complex	cell-surface complex	MQRKYKFKLVTFIMLLALVPSMNLGTIPQDFNSGRVTSTSLGKMLSPQEVGATTSNTHMSSMLKSVVPTGSVDFEGTTIPQPSRPALNMKLPTEATNGTSFGYQSSIAGLTGITAGQIEVIKNGVPVQNYTSVTDSNVQTALQYIYSNADSSSDFVLFIGGNVTLSSTTMSNTTTGGTFASLNGKVKSITIIANTTDSLVSSPYVAASGNYTITTPTNNYFGASTAFRNVNVAAVNDNFYAQGNPIAFMPGSNFTGTGISVYGGSDGTSSVMGDTNIYVGSTGTGTMSFYGGNSAGGNISGNTHVSIINTSGLGTVTGGNASGGIISGDTNVSVTGFTGNIASMYGAGVGTSANPVTVNGNVYNNWNSTISGASYNGTYYGGAGYGTIKGTIYNTFKGL…
Lactococcus_lactis_cremoris_MG1363	NC_009004	999990031_999990032	999990032	NULL	+	985	-	llmg_0923b	pseudogene cscC, C-terminal fragment	@Intracellular	LaCOG01033	N-terminally anchored		cell surface protein Csc complex	cell-surface complex	MQRKYKFKLVTFIMLLALVPSMNLGTIPQDFNSGRVTSTSLGKMLSPQEVGATTSNTHMSSMLKSVVPTGSVDFEGTTIPQPSRPALNMKLPTEATNGTSFGYQSSIAGLTGITAGQIEVIKNGVPVQNYTSVTDSNVQTALQYIYSNADSSSDFVLFIGGNVTLSSTTMSNTTTGGTFASLNGKVKSITIIANTTDSLVSSPYVAASGNYTITTPTNNYFGASTAFRNVNVAAVNDNFYAQGNPIAFMPGSNFTGTGISVYGGSDGTSSVMGDTNIYVGSTGTGTMSFYGGNSAGGNISGNTHVSIINTSGLGTVTGGNASGGIISGDTNVSVTGFTGNIASMYGAGVGTSANPVTVNGNVYNNWNSTISGASYNGTYYGGAGYGTIKGTIYNTFKGL…
Lactococcus_lactis_cremoris_SK11	NC_008527	116511048_116511047	116511047	208634..209257	-	207	-	LACR_0223	Surface antigen	@Intracellular	LaCOG90019	Secreted	Glycosyl hydrolases family 25	hypothetical protein	unknown	MKLKKSHIIPLILLSGLLIAKPVFAEDNVSQDDHPMGYYIKQEQEQQASDESTSTDAAEVPSIRARSFAAAIPAANAPDILYSDNISLPRKDAVDISSHQSWMVQADFNAIKAAGVKTVIIKLTEGTGYINPYASSQIQMAKSAGLNIAVYHYATLQGANSQDAGNSLAVQEANYFANTAKKLGLSTNIVMIMDCEQPYKDSSGKIIGPNPANVDWATAAAKFASQLKSQGYSNLPNELxMNYNTLGGAKKVWAAQYLYGTPSSNNLKNTQYGAWQYTSQMRFKGGTSNLLNNNLDTSIDYNNIFSAPSQNLQDVYRLYNANTGEHFYTLNFAEKTNLQNVGWRYEGIGWLSSSTGSPVYRVYNPNAKGGDHYYTMSKYEAQQLVSKGWRWDNNGGAAF…
Lactococcus_lactis_cremoris_SK11	NC_008527	116511048_116511047	116511048	209247..209966	-	239	-	LACR_0224	hypothetical protein	@N-terminally anchored (with CS)	LaCOG90019	Secreted	Glycosyl hydrolases family 25	hypothetical protein	unknown	MKLKKSHIIPLILLSGLLIAKPVFAEDNVSQDDHPMGYYIKQEQEQQASDESTSTDAAEVPSIRARSFAAAIPAANAPDILYSDNISLPRKDAVDISSHQSWMVQADFNAIKAAGVKTVIIKLTEGTGYINPYASSQIQMAKSAGLNIAVYHYATLQGANSQDAGNSLAVQEANYFANTAKKLGLSTNIVMIMDCEQPYKDSSGKIIGPNPANVDWATAAAKFASQLKSQGYSNLPNELxMNYNTLGGAKKVWAAQYLYGTPSSNNLKNTQYGAWQYTSQMRFKGGTSNLLNNNLDTSIDYNNIFSAPSQNLQDVYRLYNANTGEHFYTLNFAEKTNLQNVGWRYEGIGWLSSSTGSPVYRVYNPNAKGGDHYYTMSKYEAQQLVSKGWRWDNNGGAAF…
Lactococcus_lactis_cremoris_SK11	NC_008527	116511102_116511101	116511101	263918..264961	-	453	-	LACR_0284	hypothetical protein	@Intracellular	LaCOG99253	secreted		hypothetical protein	unknown	MNKKIFVPMATIKLLSSAILFANSASADTNMNVQAxDGIVSTDVNPLSTTSRGQVLIDGTGSNGLHLTSGNTVTTGQLDFTYSGSFPVGSIGWNQETEFVLVLPSELDEAAQDPSFITYFSGTYDGPGWGANPYQYQTSDIRMGVDNDGNTIVRFTNPPATWGIANGLHFNVNIALDLGDFVTQTGIRIADAVNGTHYSFNGAVVTDHDYTNIADDNTATSLNTHALDPGYDLLQQVPTIEDVYDTDTTISGTGVPGATIEIKAGGKVIGTGTVGTNGIYHVTISPKQNENVTIEVRQNTGVGMSAAATTTVKHKVSEIPAPKVNTIHEGDTVVTGTGHTPGNTIITDSSGQEIGRGSVDSAGKYSITLTSSQPAYSILNVVETDGKDTSPITQVVVQA…
Lactococcus_lactis_cremoris_SK11	NC_008527	116511102_116511101	116511102	265280..265387	-	35	-	LACR_0285	hypothetical protein	@N-terminally anchored (No CS)	LaCOG99253	secreted		hypothetical protein	unknown	MNKKIFVPMATIKLLSSAILFANSASADTNMNVQAxDGIVSTDVNPLSTTSRGQVLIDGTGSNGLHLTSGNTVTTGQLDFTYSGSFPVGSIGWNQETEFVLVLPSELDEAAQDPSFITYFSGTYDGPGWGANPYQYQTSDIRMGVDNDGNTIVRFTNPPATWGIANGLHFNVNIALDLGDFVTQTGIRIADAVNGTHYSFNGAVVTDHDYTNIADDNTATSLNTHALDPGYDLLQQVPTIEDVYDTDTTISGTGVPGATIEIKAGGKVIGTGTVGTNGIYHVTISPKQNENVTIEVRQNTGVGMSAAATTTVKHKVSEIPAPKVNTIHEGDTVVTGTGHTPGNTIITDSSGQEIGRGSVDSAGKYSITLTSSQPAYSILNVVETDGKDTSPITQVVVQA…
Lactococcus_lactis_cremoris_SK11	NC_008527	116511523_999990014	116511523	703273..703821	+	182	-	LACR_0758	Diadenosine tetraphosphatase related serine/threonine protein phosphatase	@N-terminally anchored (No CS)	LaCOG02492	N-terminally anchored	Calcineurin-like phosphoesterase	hypothetical protein	unknown	MATLTRRFKKPIIIILSVLLLTVIIIFSVSIRNHFLNYNPPKTKRQIEQLVKASADNPKTRFVTDGQHYQRNLFVSDIHGRLPGLKKTLTEIHFSKSDRLFVLGDSIDHGRFGFDVLLYLLKTLPDAGYHVTVMMGNHEQMWSELASDGKTDAEQLSNAIGTIDIYEGAPPNGWQYSIENWKxMNLSYEKEKKTDLFWEHLPGDSFERRNSVAKAVGVPNTDVQVFVGHVSGILFGKHPNYICLDNTIVNGTLEQFEAVPVKIYCLEQEKFLG
Lactococcus_lactis_cremoris_SK11	NC_008527	116511745_999990006	116511745	941432..942091	+	219	-	LACR_0999	Transcriptional regulator	@N-terminally anchored (No CS)	LaCOG02514	N-terminally anchored		Transcriptional regulator	signalling/regulation	MSKSRIAENDSHLKRGAKKKKRPTLKIILAVLLFLVLLIGAVGGKVYFDVKTAVTKAYVNPPTQMTSVSLKKKEAFTTAILGISKIDGKDVLVSADMAATNPRLQQTTVINLSTSALLPDNQSLLTLYNSGGEAAVIKEMEKLLQVKTNKFVRIDLDQMGELVQAIGGVSIQNANEFTAQGFKFPQGTVALNNTKEVAAYFTRLNTGDTKKILHVSKKLxMAVISKLKSPLLLIRHYGQILTVFPKVFKTTFNFGNVKALALNYHGAISIKKINIHSSKVAGQSEVTAISQANLDLAKEQFQESLK
Lactococcus_lactis_cremoris_SK11	NC_008527	116511745_999990006	999990006	NULL	+	86	-	LACR_1000	NULL	@Intracellular	LaCOG02514	N-terminally anchored		Transcriptional regulator	signalling/regulation	MSKSRIAENDSHLKRGAKKKKRPTLKIILAVLLFLVLLIGAVGGKVYFDVKTAVTKAYVNPPTQMTSVSLKKKEAFTTAILGISKIDGKDVLVSADMAATNPRLQQTTVINLSTSALLPDNQSLLTLYNSGGEAAVIKEMEKLLQVKTNKFVRIDLDQMGELVQAIGGVSIQNANEFTAQGFKFPQGTVALNNTKEVAAYFTRLNTGDTKKILHVSKKLxMAVISKLKSPLLLIRHYGQILTVFPKVFKTTFNFGNVKALALNYHGAISIKKINIHSSKVAGQSEVTAISQANLDLAKEQFQESLK
Lactococcus_lactis_cremoris_SK11	NC_008527	116511967_116511968_116511969_116511970_116511971	116511967	1148413..1148658	+	81	-	LACR_1231	hypothetical protein	@Secretory(released) (with CS)	LaCOG99253	secreted		hypothetical protein	unknown	MKRSKCFLYYISEIVIFAILLVLLSQGVQADTKGIVRPSDKYPLGAATMATFYAGENMVINTNYPTNGEFYAGHFYSGTSLxMGATKADEFTDNQLNSIFNNNEYKTAFTNKAYKKSNGETAHLEDIDYFKDNGVVNQSSGIQNVTTVSDYYDNLTASTYDSEGNITGYKLAVFNDAIKNLxMDETKTNTGVVAVDIDGKANNGIFQNSEEVSINLLNYDSSKQKIPYIILNYHNFNQFNFENTSIFRVSAYTSEQVKRDKPDVNQFYLKDDRLNLSSTKDNAQRYNTASHIINNFNTITGGEDSTIQINNDKTDDGFSFLGTLLAPHTNISVNSTTTQGFAGNIVTGRSLYLLSDITADNAFSANFNSDGDFPGTSDLEPDANTPPRILSIDLPDNVS…
Lactococcus_lactis_cremoris_SK11	NC_008527	116511967_116511968_116511969_116511970_116511971	116511968	1148842..1149141	+	99	-	LACR_1232	hypothetical protein	@Intracellular	LaCOG99253	secreted		hypothetical protein	unknown	MKRSKCFLYYISEIVIFAILLVLLSQGVQADTKGIVRPSDKYPLGAATMATFYAGENMVINTNYPTNGEFYAGHFYSGTSLxMGATKADEFTDNQLNSIFNNNEYKTAFTNKAYKKSNGETAHLEDIDYFKDNGVVNQSSGIQNVTTVSDYYDNLTASTYDSEGNITGYKLAVFNDAIKNLxMDETKTNTGVVAVDIDGKANNGIFQNSEEVSINLLNYDSSKQKIPYIILNYHNFNQFNFENTSIFRVSAYTSEQVKRDKPDVNQFYLKDDRLNLSSTKDNAQRYNTASHIINNFNTITGGEDSTIQINNDKTDDGFSFLGTLLAPHTNISVNSTTTQGFAGNIVTGRSLYLLSDITADNAFSANFNSDGDFPGTSDLEPDANTPPRILSIDLPDNVS…
Lactococcus_lactis_cremoris_SK11	NC_008527	116511967_116511968_116511969_116511970_116511971	116511969	1149210..1149890	+	226	-	LACR_1233	hypothetical protein	@Intracellular	LaCOG99253	secreted		hypothetical protein	unknown	MKRSKCFLYYISEIVIFAILLVLLSQGVQADTKGIVRPSDKYPLGAATMATFYAGENMVINTNYPTNGEFYAGHFYSGTSLxMGATKADEFTDNQLNSIFNNNEYKTAFTNKAYKKSNGETAHLEDIDYFKDNGVVNQSSGIQNVTTVSDYYDNLTASTYDSEGNITGYKLAVFNDAIKNLxMDETKTNTGVVAVDIDGKANNGIFQNSEEVSINLLNYDSSKQKIPYIILNYHNFNQFNFENTSIFRVSAYTSEQVKRDKPDVNQFYLKDDRLNLSSTKDNAQRYNTASHIINNFNTITGGEDSTIQINNDKTDDGFSFLGTLLAPHTNISVNSTTTQGFAGNIVTGRSLYLLSDITADNAFSANFNSDGDFPGTSDLEPDANTPPRILSIDLPDNVS…
Lactococcus_lactis_cremoris_SK11	NC_008527	116511967_116511968_116511969_116511970_116511971	116511970	1149945..1150169	+	74	-	LACR_1234	hypothetical protein	@Intracellular	LaCOG99253	secreted		hypothetical protein	unknown	MKRSKCFLYYISEIVIFAILLVLLSQGVQADTKGIVRPSDKYPLGAATMATFYAGENMVINTNYPTNGEFYAGHFYSGTSLxMGATKADEFTDNQLNSIFNNNEYKTAFTNKAYKKSNGETAHLEDIDYFKDNGVVNQSSGIQNVTTVSDYYDNLTASTYDSEGNITGYKLAVFNDAIKNLxMDETKTNTGVVAVDIDGKANNGIFQNSEEVSINLLNYDSSKQKIPYIILNYHNFNQFNFENTSIFRVSAYTSEQVKRDKPDVNQFYLKDDRLNLSSTKDNAQRYNTASHIINNFNTITGGEDSTIQINNDKTDDGFSFLGTLLAPHTNISVNSTTTQGFAGNIVTGRSLYLLSDITADNAFSANFNSDGDFPGTSDLEPDANTPPRILSIDLPDNVS…
Lactococcus_lactis_cremoris_SK11	NC_008527	116511967_116511968_116511969_116511970_116511971	116511971	1150162..1150740	+	192	-	LACR_1235	hypothetical protein	@Intracellular	LaCOG99253	secreted		hypothetical protein	unknown	MKRSKCFLYYISEIVIFAILLVLLSQGVQADTKGIVRPSDKYPLGAATMATFYAGENMVINTNYPTNGEFYAGHFYSGTSLxMGATKADEFTDNQLNSIFNNNEYKTAFTNKAYKKSNGETAHLEDIDYFKDNGVVNQSSGIQNVTTVSDYYDNLTASTYDSEGNITGYKLAVFNDAIKNLxMDETKTNTGVVAVDIDGKANNGIFQNSEEVSINLLNYDSSKQKIPYIILNYHNFNQFNFENTSIFRVSAYTSEQVKRDKPDVNQFYLKDDRLNLSSTKDNAQRYNTASHIINNFNTITGGEDSTIQINNDKTDDGFSFLGTLLAPHTNISVNSTTTQGFAGNIVTGRSLYLLSDITADNAFSANFNSDGDFPGTSDLEPDANTPPRILSIDLPDNVS…
Lactococcus_lactis_cremoris_SK11	NC_008527	116512204_116512203	116512203	1411107..1411313	-	68	-	LACR_1488	pseudogene cscA	@LPxTG Cell-wall anchored	LaCOG00915	Secreted C-terminally anchored	Bacterial protein of unknown function (DUF916)	cell surface protein Csc complex	cell-surface complex	MKKLQLFLSSIFIILCFGGAQVAFGQTDDYTVKPIIPENQTNKDLGYFDITLGAGKEQTLQVELSNNTEQEMKIDLALSSAATNINGLVIYEPTEIEADRSLKYNLKDYVTSPRIVTLAPLTRQKIDIKVKMPNESFDGQIAGGITFSKEGQNDKKEDSEGITVKNTYSYTIALLMKQNENEVSPDLKLTKISPGQINGRNVINVNLQNPTMAYINTMNVKATIKGITDSDIAYYYSNPMMQMAPNTNFDLPMPTSNQSAATRVSEPLKAGKYRLQLIVNARTDSQENMKRRLIIRMNVINISGPLTKNLQFLIIKLKNxMNDSDPTVKKEKDWTWLLFILGLMLIILFFFLIIWKRRKKSQKEEEEKQVLREKIEAQEKIIDDLNKK
Lactococcus_lactis_cremoris_SK11	NC_008527	116512204_116512203	116512204	1411310..1412269	-	319	-	LACR_1489	cell surface protein	@N-terminally anchored (No CS)	LaCOG00915	Secreted C-terminally anchored	Bacterial protein of unknown function (DUF916)	cell surface protein Csc complex	cell-surface complex	MKKLQLFLSSIFIILCFGGAQVAFGQTDDYTVKPIIPENQTNKDLGYFDITLGAGKEQTLQVELSNNTEQEMKIDLALSSAATNINGLVIYEPTEIEADRSLKYNLKDYVTSPRIVTLAPLTRQKIDIKVKMPNESFDGQIAGGITFSKEGQNDKKEDSEGITVKNTYSYTIALLMKQNENEVSPDLKLTKISPGQINGRNVINVNLQNPTMAYINTMNVKATIKGITDSDIAYYYSNPMMQMAPNTNFDLPMPTSNQSAATRVSEPLKAGKYRLQLIVNARTDSQENMKRRLIIRMNVINISGPLTKNLQFLIIKLKNxMNDSDPTVKKEKDWTWLLFILGLMLIILFFFLIIWKRRKKSQKEEEEKQVLREKIEAQEKIIDDLNKK
Lactococcus_lactis_cremoris_SK11	NC_008527	116512320_116512319	116512319	1526938..1527264	-	108	-	LACR_1613	hypothetical protein	@Intracellular	LaCOG02627	Secreted	CHAP domain	hypothetical protein	unknown	MKKILLTLLIVGTTLAVGFRVSADSMVYRLYNHNTGEHFYTTSATERAVDISAGWTDEGLGWVAPDKGITVYRLYNPNAAGGDHYYTKSKYEAQSLVNKGWKWDNQGKAVFYSGGNLPIYVAYTTPMLNLELIITREIYMKKITxMSVNPSNNSLQEIADALNTASSNIVNESGGILNKVNVSASGNVLVVDFTFSRNHGSLSPDKIQDLKKQLTPLLTENQSIFQNAGISNLSIKYNFRNPDGSLVASIVYP
Lactococcus_lactis_cremoris_SK11	NC_008527	116512320_116512319	116512320	1527312..1527746	-	144	-	LACR_1614	Surface antigen	@Secretory(released) (with CS)	LaCOG02627	Secreted	CHAP domain	hypothetical protein	unknown	MKKILLTLLIVGTTLAVGFRVSADSMVYRLYNHNTGEHFYTTSATERAVDISAGWTDEGLGWVAPDKGITVYRLYNPNAAGGDHYYTKSKYEAQSLVNKGWKWDNQGKAVFYSGGNLPIYVAYTTPMLNLELIITREIYMKKITxMSVNPSNNSLQEIADALNTASSNIVNESGGILNKVNVSASGNVLVVDFTFSRNHGSLSPDKIQDLKKQLTPLLTENQSIFQNAGISNLSIKYNFRNPDGSLVASIVYP
Lactococcus_lactis_cremoris_SK11	NC_008527	116512388_116512385	116512385	1588169..1590232	-	687	-	LACR_1683	hypothetical protein	@Intracellular	LaCOG01033	N-terminally anchored		cell surface protein Csc complex	cell-surface complex	MQRKYKFKLVTFIMLLALVPSMNLGTIPQDFNSGRVTSTSLGKMLSPQEVGATTSNTHMSSMLKSVVPTGSVDFEGTTIPQPSRPALNMKLPTEATNGTSFGYQSSIAGLTGITAGQIEVIKNGVPVQNYTSVTDSNVQTALQYIYSNADSSSDFVLFIEGNVTLSSTTMSNTTTGGTFASLNGKVKSITIIANTTDSLVSSPNVAASGNYTITTPTNNYFGASTAFRNVNVAAVNDNFYAQGNPIAFMPGSNFTGTGISVYGGSDGTSSVMGDTNIYVGSTGTGTMSFYGGNSAGGNISGNTHVSIINASGLGTVTGGNASGGIISGDTNVSVTGFTGNIASMYGAGVGTSANPVTVNGNVYNNWDYTISGASYNGTYYGGAGYGTIKGTIYNTFKGL…
Lactococcus_lactis_cremoris_SK11	NC_008527	116512388_116512385	116512388	1592602..1595559	-	985	-	LACR_1686	hypothetical protein	@Secretory(released) (with CS)	LaCOG01033	N-terminally anchored		cell surface protein Csc complex	cell-surface complex	MQRKYKFKLVTFIMLLALVPSMNLGTIPQDFNSGRVTSTSLGKMLSPQEVGATTSNTHMSSMLKSVVPTGSVDFEGTTIPQPSRPALNMKLPTEATNGTSFGYQSSIAGLTGITAGQIEVIKNGVPVQNYTSVTDSNVQTALQYIYSNADSSSDFVLFIEGNVTLSSTTMSNTTTGGTFASLNGKVKSITIIANTTDSLVSSPNVAASGNYTITTPTNNYFGASTAFRNVNVAAVNDNFYAQGNPIAFMPGSNFTGTGISVYGGSDGTSSVMGDTNIYVGSTGTGTMSFYGGNSAGGNISGNTHVSIINASGLGTVTGGNASGGIISGDTNVSVTGFTGNIASMYGAGVGTSANPVTVNGNVYNNWDYTISGASYNGTYYGGAGYGTIKGTIYNTFKGL…
Lactococcus_lactis_cremoris_SK11	NC_008527	116512704_116512706	116512704	1912059..1912379	+	106	-	LACR_2017	hypothetical protein	@Lipid anchored	LaCOG01216	Lipid anchored		hypothetical protein	unknown	MKKILISTTLALALLSLGACSKKSDSKAKASSSVSSTAISSSSSTSSSKKVENNQENISSSFQMTVEATQKNMETTKASFKDTYSDIKVTAEAPETIVYTYTRIASxMINQLALGTAAEFNRFTSIYPNFKERYIYLNPDNSEIFNLLITQNDIDAASSSSDSE
Lactococcus_lactis_cremoris_SK11	NC_008527	116512704_116512706	116512706	1913411..1913584	+	57	-	LACR_2019	hypothetical protein	@Intracellular	LaCOG01216	Lipid anchored		hypothetical protein	unknown	MKKILISTTLALALLSLGACSKKSDSKAKASSSVSSTAISSSSSTSSSKKVENNQENISSSFQMTVEATQKNMETTKASFKDTYSDIKVTAEAPETIVYTYTRIASxMINQLALGTAAEFNRFTSIYPNFKERYIYLNPDNSEIFNLLITQNDIDAASSSSDSE
Lactococcus_lactis_lactis_IL1403	NC_002662	15672867_15672868_15672869	15672867	909021..909365	+	114	yjaH	L108747	hypothetical protein	@Secretory(released) (with CS)	LaCOG00320	N-terminally anchored	Cell envelope-related transcriptional attenuator domain , Flagellar basal body-associated protein FliL	transcriptional regulator LytR family	signalling/regulation	MKRKEIRQKKKIKRSKKVYFVRFMSLFVILVVAVSAVIYVQAEKTLTKTHVNTKIKSSSISAKKPLNILLMGVDTGDNSRGGADSWNGNSDSQIILTLNPRTKQPLLFQWNEIRxMEWKFRFSNYFNIESSDKTTTIISVERDTMTNIEDASGKIQSTQKMNAAYPLGFNNGGLSSAVTYAMKTIGNQVGLNLNNFMIVNMDGLVNLVNDVGGVxMPGSDKTVDSGAIYISNTEPEYKAYVPYLSGNPKQLINGEQALVFARDRDTLANGNYGRAAHQREVMTELMNKMLSLNSVFKYQSFLNDISSDFKTNISINLANLTALMAYKDCLNKVVSIQYQGVSQMVDGGSYEFIPENVDLAIQNIMRQANDESVNDKLDQSVITYENYFGSETDQYYMPS…
Lactococcus_lactis_lactis_IL1403	NC_002662	15672867_15672868_15672869	15672868	909275..909574	+	99	yjaI	L109013	hypothetical protein	@Intracellular	LaCOG00320	N-terminally anchored	Cell envelope-related transcriptional attenuator domain , Flagellar basal body-associated protein FliL	transcriptional regulator LytR family	signalling/regulation	MKRKEIRQKKKIKRSKKVYFVRFMSLFVILVVAVSAVIYVQAEKTLTKTHVNTKIKSSSISAKKPLNILLMGVDTGDNSRGGADSWNGNSDSQIILTLNPRTKQPLLFQWNEIRxMEWKFRFSNYFNIESSDKTTTIISVERDTMTNIEDASGKIQSTQKMNAAYPLGFNNGGLSSAVTYAMKTIGNQVGLNLNNFMIVNMDGLVNLVNDVGGVxMPGSDKTVDSGAIYISNTEPEYKAYVPYLSGNPKQLINGEQALVFARDRDTLANGNYGRAAHQREVMTELMNKMLSLNSVFKYQSFLNDISSDFKTNISINLANLTALMAYKDCLNKVVSIQYQGVSQMVDGGSYEFIPENVDLAIQNIMRQANDESVNDKLDQSVITYENYFGSETDQYYMPS…
Lactococcus_lactis_lactis_IL1403	NC_002662	15672867_15672868_15672869	15672869	909635..910318	+	227	yjaJ	L109379	transcription regulator	@Intracellular	LaCOG00320	N-terminally anchored	Cell envelope-related transcriptional attenuator domain , Flagellar basal body-associated protein FliL	transcriptional regulator LytR family	signalling/regulation	MKRKEIRQKKKIKRSKKVYFVRFMSLFVILVVAVSAVIYVQAEKTLTKTHVNTKIKSSSISAKKPLNILLMGVDTGDNSRGGADSWNGNSDSQIILTLNPRTKQPLLFQWNEIRxMEWKFRFSNYFNIESSDKTTTIISVERDTMTNIEDASGKIQSTQKMNAAYPLGFNNGGLSSAVTYAMKTIGNQVGLNLNNFMIVNMDGLVNLVNDVGGVxMPGSDKTVDSGAIYISNTEPEYKAYVPYLSGNPKQLINGEQALVFARDRDTLANGNYGRAAHQREVMTELMNKMLSLNSVFKYQSFLNDISSDFKTNISINLANLTALMAYKDCLNKVVSIQYQGVSQMVDGGSYEFIPENVDLAIQNIMRQANDESVNDKLDQSVITYENYFGSETDQYYMPS…
Lactococcus_lactis_lactis_IL1403	NC_002662	15673182_15673183	15673182	1220495..1221142	+	189	ymcB	L20255	hypothetical protein	@Secretory(released) (with CS)	LaCOG00915	Secreted C-terminally anchored	Bacterial protein of unknown function (DUF916)	cell surface protein Csc complex	cell-surface complex	MKKYFMLFFSLLLFISFGSQGFVNAQEISSSEKAENYTVTPNFGISQKKETYNFYDMKLAPKASDNFELRLNNESNQPQTFQIEINNATTNSNGIVDYTQSKFKKDPSMKLDLKDLIKNDSPQLTVGGHQSHTVRFHLTMPDQAFNGILLGGIVVCPVQEKKKVKAYKTSLSIQLRFGLPKMIHLFTPNxMSSPRKKEGKGIQNVFIHTIALRIAENDTPVHSELIGGDVKIGQENLHNQVSMAIRNPQAKLMSQLNGDFIITKKGETKPLVNIQKQNLSIAPNSAFELPVSLNDHFKPGTYTYKIVLKNDHEDWQFLKDFTIKESEANMYNQTSVDYTKKTNLNWIHYMLVGITLFLLLILFYFWGKRSNDVILKS
Lactococcus_lactis_lactis_IL1403	NC_002662	15673182_15673183	15673183	1221037..1221600	+	187	ymcC	L20773	hypothetical protein	@Intracellular /TMH start AFTER 60	LaCOG00915	Secreted C-terminally anchored	Bacterial protein of unknown function (DUF916)	cell surface protein Csc complex	cell-surface complex	MKKYFMLFFSLLLFISFGSQGFVNAQEISSSEKAENYTVTPNFGISQKKETYNFYDMKLAPKASDNFELRLNNESNQPQTFQIEINNATTNSNGIVDYTQSKFKKDPSMKLDLKDLIKNDSPQLTVGGHQSHTVRFHLTMPDQAFNGILLGGIVVCPVQEKKKVKAYKTSLSIQLRFGLPKMIHLFTPNxMSSPRKKEGKGIQNVFIHTIALRIAENDTPVHSELIGGDVKIGQENLHNQVSMAIRNPQAKLMSQLNGDFIITKKGETKPLVNIQKQNLSIAPNSAFELPVSLNDHFKPGTYTYKIVLKNDHEDWQFLKDFTIKESEANMYNQTSVDYTKKTNLNWIHYMLVGITLFLLLILFYFWGKRSNDVILKS
Lactococcus_lactis_lactis_IL1403	NC_002662	15673185_999990002	15673185	1223254..1224270	+	338	ymcF	L22960	hypothetical protein	@Secretory(released) (with CS)	LaCOG00885	Secreted LPxTG Cell-wall anchored	MucBP domain , Gram positive anchor , Leucine Rich Repeat , PT repeat	mucus-binding protein (putative)	binding proteins	MIIKNKMVKRLISTFLMSLLLASMMLVIGAGNVYAQGSVSSTSLQVSADGSDYYIIGSDFYNHFVRPTTVDLAKNKVVYNKQILTVYNGRIDKWKMSFLNQDSSGKSWFKFLSYPEATKGDIKITYTTDGINYSDSKPSLEQLKGYMVELLKPIVYPDDANNQENDIEVSFQLSPDTDYILSNSNLNKQFIPFSGENWLQNYSPYPFFTDRNQLQFVYPDYSKGVMVKYVDEEGNEIHDPQTISGSKGDVYDASTDQYKLVLDGYTLDTSKLPQNSIGNFKEALQTVTYVFSKNPVLAADVTVRYVDKENNPISEDIILQGNIGENYYTDKKILKIILxIKDYTLKEVQGYSSGQFSEKAQTVTYIYKKNELPIATGKVVVKYIDTEGKSILKDVVRTG…
Lactococcus_lactis_lactis_IL1403	NC_002662	15673185_999990002	999990002	NULL	+	169	-	L22960-C	pseudogene start ATT (Ile)	@LPxTG Cell-wall anchored	LaCOG00885	Secreted LPxTG Cell-wall anchored	MucBP domain , Gram positive anchor , Leucine Rich Repeat , PT repeat	mucus-binding protein (putative)	binding proteins	MIIKNKMVKRLISTFLMSLLLASMMLVIGAGNVYAQGSVSSTSLQVSADGSDYYIIGSDFYNHFVRPTTVDLAKNKVVYNKQILTVYNGRIDKWKMSFLNQDSSGKSWFKFLSYPEATKGDIKITYTTDGINYSDSKPSLEQLKGYMVELLKPIVYPDDANNQENDIEVSFQLSPDTDYILSNSNLNKQFIPFSGENWLQNYSPYPFFTDRNQLQFVYPDYSKGVMVKYVDEEGNEIHDPQTISGSKGDVYDASTDQYKLVLDGYTLDTSKLPQNSIGNFKEALQTVTYVFSKNPVLAADVTVRYVDKENNPISEDIILQGNIGENYYTDKKILKIILxIKDYTLKEVQGYSSGQFSEKAQTVTYIYKKNELPIATGKVVVKYIDTEGKSILKDVVRTG…
Lactococcus_lactis_lactis_IL1403	NC_002662	15673336_15673335	15673335	1391010..1391336	-	108	ynjB	L190756	hypothetical protein,pseudogene cscA	@LPxTG Cell-wall anchored	LaCOG00915	Secreted C-terminally anchored	Bacterial protein of unknown function (DUF916)	cell surface protein Csc complex	cell-surface complex	MKKLQLFLSAIFLTLSFGLAQTGYARTDDYTVKPIIPENQSNKDLGYFDILLGADKEQTLQVELSNNTEQEIKIDVTLSSAVTNMTGLVVYEPTEIVADSSLKYNLKDYVNTPKVVTLPPLTRQKLDLKVKMPNEAFDGQIAGGITFSKEGQNDKEEDSEGITVKNTYSYTIALLMRQNDNEVSPDLKLKTVSPSQINGRNVINVNLQNPTMTYINTMNVKATISGISNTDIKYTYSNSMMQMAPNTSFDLPIPTSNQSAATRVSEPLKPGKYRLQLVVNARTDNQRKIxMPERIIKGKYEAQVDNKTARYKYQWTFDQEFTISDNQAQKLNDSDPTVKKEKDWTWRLFVIGILLLVLFLIILLWKRRKKSQKEEEEKQALREKIEAQEKIIDDLNKK
Lactococcus_lactis_lactis_IL1403	NC_002662	15673336_15673335	15673336	1391305..1392174	-	289	ynjC	L191051	hypothetical protein,pseudogene cscA	@Secretory(released) (with CS)	LaCOG00915	Secreted C-terminally anchored	Bacterial protein of unknown function (DUF916)	cell surface protein Csc complex	cell-surface complex	MKKLQLFLSAIFLTLSFGLAQTGYARTDDYTVKPIIPENQSNKDLGYFDILLGADKEQTLQVELSNNTEQEIKIDVTLSSAVTNMTGLVVYEPTEIVADSSLKYNLKDYVNTPKVVTLPPLTRQKLDLKVKMPNEAFDGQIAGGITFSKEGQNDKEEDSEGITVKNTYSYTIALLMRQNDNEVSPDLKLKTVSPSQINGRNVINVNLQNPTMTYINTMNVKATISGISNTDIKYTYSNSMMQMAPNTSFDLPIPTSNQSAATRVSEPLKPGKYRLQLVVNARTDNQRKIxMPERIIKGKYEAQVDNKTARYKYQWTFDQEFTISDNQAQKLNDSDPTVKKEKDWTWRLFVIGILLLVLFLIILLWKRRKKSQKEEEEKQALREKIEAQEKIIDDLNKK
Lactococcus_lactis_lactis_IL1403	NC_002662	15673474_15673473	15673473	1522046..1523074	-	342	ypcC	L121794	hypothetical protein	@Intracellular	LaCOG02614	Lipid anchored	PKD domain , F5/8 type C domain , Glycosyl hydrolase family 85	endo-beta-N-acetylglucosaminidase	enzyme	MKKSKKFFIRICLSTGILASATLLTACFGTPAKHVKANYKVTAEAIPDYQSKNAPISSYWMPDKFLEWSAENDKDLVYNQSRVPLTKRISPDKLSPSNQNQNKKTKIVALSMMNSQTSGNPSRGTTKFESYTFDYWQYIDTLVYWGGSSGEGIIVTPSADVIDEAHSNGVPVLGTIFLPPKEYGGKVDWVKTMLKKDEQGQYPFASQMVKVAKTYGFEGWFINEETQGLNADDAANMKALIQQVKKEDSSLQIMWYDAMTKDGKVDWQNQLNDQNATFVQDKAADAMFLNFWWTQNNLADQKLLEKSNLYAKNHNIDPYNIYAGIDVQAKDVQTPVKWNLLEKGNQATQTSIGLYAASATYTNASNWDDFQNRESAFWVNQKADPRQVDHSVNESWTGL…
Lactococcus_lactis_lactis_IL1403	NC_002662	15673474_15673473	15673474	1523176..1524816	-	546	ypcD	L122924	endo-beta-N-acetylglucosaminidase	@Lipid anchored	LaCOG02614	Lipid anchored	PKD domain , F5/8 type C domain , Glycosyl hydrolase family 85	endo-beta-N-acetylglucosaminidase	enzyme	MKKSKKFFIRICLSTGILASATLLTACFGTPAKHVKANYKVTAEAIPDYQSKNAPISSYWMPDKFLEWSAENDKDLVYNQSRVPLTKRISPDKLSPSNQNQNKKTKIVALSMMNSQTSGNPSRGTTKFESYTFDYWQYIDTLVYWGGSSGEGIIVTPSADVIDEAHSNGVPVLGTIFLPPKEYGGKVDWVKTMLKKDEQGQYPFASQMVKVAKTYGFEGWFINEETQGLNADDAANMKALIQQVKKEDSSLQIMWYDAMTKDGKVDWQNQLNDQNATFVQDKAADAMFLNFWWTQNNLADQKLLEKSNLYAKNHNIDPYNIYAGIDVQAKDVQTPVKWNLLEKGNQATQTSIGLYAASATYTNASNWDDFQNRESAFWVNQKADPRQVDHSVNESWTGL…
Lactococcus_lactis_lactis_IL1403	NC_002662	15673560_15673559	15673559	1618284..1619063	-	259	yqbI	L18033	hypothetical protein	@Intracellular /TMH start AFTER 60	LaCOG00915	Secreted C-terminally anchored	Bacterial protein of unknown function (DUF916)	cell surface protein Csc complex	cell-surface complex	MKIYQKVLLFIATIFTLGTVSKEVHANEFNFSVNPVLPENQIGESGYFNLQMSPGQSQTLTITLKNTTDKTVVVEEEIASATTNINGVVEYSPNKIKADSTLKYNLVDYASIPKEVSLQPNSSQxMPKENFNGVIAGGITFKEKDSEKTNSNSKGLSIQNKYAYVVALLMQQNKNTVAPDLKLNSVEPSQVNYRNVINANLQNPMAGYLNQMYVQAEVKGLSNSKLSYKANKEMLQMAPNSNFDYPVSIGDGNKLEAGKYRLSMTVYGQKNNDGKFTYVDSKGKEQKFDYQWKFTKDFTILGKTASKLNSKDVTVKKTPWYENWLIWLGLLLILLALFFLFFILWKRRKKEEEEQDLEKEKLKAQLEEMREQISKEDNSDETDV
Lactococcus_lactis_lactis_IL1403	NC_002662	15673560_15673559	15673560	1619082..1619456	-	124	yqbJ	L18831	hypothetical protein	@Secretory(released) (with CS)	LaCOG00915	Secreted C-terminally anchored	Bacterial protein of unknown function (DUF916)	cell surface protein Csc complex	cell-surface complex	MKIYQKVLLFIATIFTLGTVSKEVHANEFNFSVNPVLPENQIGESGYFNLQMSPGQSQTLTITLKNTTDKTVVVEEEIASATTNINGVVEYSPNKIKADSTLKYNLVDYASIPKEVSLQPNSSQxMPKENFNGVIAGGITFKEKDSEKTNSNSKGLSIQNKYAYVVALLMQQNKNTVAPDLKLNSVEPSQVNYRNVINANLQNPMAGYLNQMYVQAEVKGLSNSKLSYKANKEMLQMAPNSNFDYPVSIGDGNKLEAGKYRLSMTVYGQKNNDGKFTYVDSKGKEQKFDYQWKFTKDFTILGKTASKLNSKDVTVKKTPWYENWLIWLGLLLILLALFFLFFILWKRRKKEEEEQDLEKEKLKAQLEEMREQISKEDNSDETDV
Lactococcus_lactis_lactis_IL1403	NC_002662	15673675_30024052	15673675	1748664..1749278	+	204	yrdB	L131958	hypothetical protein	@C-terminally anchored (with CS)	LaCOG00885	Secreted LPxTG Cell-wall anchored	MucBP domain , Gram positive anchor , Leucine Rich Repeat , PT repeat	mucus-binding protein (putative)	binding proteins	MNKKTLISSLLITLAFLFLNVQKVSAAIDYNLFNYNYPVSAYYPKSSDKANVMGRIIKINNVRNDYSVSIPMDVSQNSEGKLNYFGLTTSTNAYFTHDSGNSITNAGSLTGPNTLVGPGLQNPVKLPIPSSTITIDGQTYYFNYYVVQVVTEKVISPINEVQGNNYALQPLDTLYQQMPTSLGHIILIALVLSFIIKRKMVQNYxLCSATFRHTLPANANFAWAYYSDSPGAIIHYKTEDGTELLTSPTLIGESGDTIPSEVRDFTGYTLVSVPEEDSFKKAQLTNLTYVYRKNPVAAATVTVKYIDTQGNSISDSIPLSGNVDQEYTTEQKIISGYTFKEVQGNKSGLFSTTPQTVTYIYTKNPIEIKTGTVTIKYVDTNGNSISDEITKSGNVGSLY…
Lactococcus_lactis_lactis_IL1403	NC_002662	15673675_30024052	30024052	1749401..1750033	+	291	yreF	L200066	hypothetical protein	@LPxTG Cell-wall anchored	LaCOG00885	Secreted LPxTG Cell-wall anchored	MucBP domain , Gram positive anchor , Leucine Rich Repeat , PT repeat	mucus-binding protein (putative)	binding proteins	MNKKTLISSLLITLAFLFLNVQKVSAAIDYNLFNYNYPVSAYYPKSSDKANVMGRIIKINNVRNDYSVSIPMDVSQNSEGKLNYFGLTTSTNAYFTHDSGNSITNAGSLTGPNTLVGPGLQNPVKLPIPSSTITIDGQTYYFNYYVVQVVTEKVISPINEVQGNNYALQPLDTLYQQMPTSLGHIILIALVLSFIIKRKMVQNYxLCSATFRHTLPANANFAWAYYSDSPGAIIHYKTEDGTELLTSPTLIGESGDTIPSEVRDFTGYTLVSVPEEDSFKKAQLTNLTYVYRKNPVAAATVTVKYIDTQGNSISDSIPLSGNVDQEYTTEQKIISGYTFKEVQGNKSGLFSTTPQTVTYIYTKNPIEIKTGTVTIKYVDTNGNSISDEITKSGNVGSLY…
Lactococcus_lactis_lactis_IL1403	NC_002662	999990007_15673566	15673566	1627879..1627974	-	61	yqcE	L27628	hypothetical protein	@LPxTG Cell-wall anchored	LaCOG02625	Secreted LPxTG Cell-wall anchored	Gram positive anchor	cell surface protein Csc complex	cell-surface complex	MKKLVLIILLLFSSSNLLTTMGSADTTSYDTKGQVGFTGNWxLVGPESSSSSKENPKKDPPITQTILPKTGDMEFSSMVTSYVGLLILASIIVYKKERGRLTL
Lactococcus_lactis_lactis_IL1403	NC_002662	999990007_15673566	999990007	NULL	-	41	-	L27628-N	pseudogene	@Secretory(released) (with CS)	LaCOG02625	Secreted LPxTG Cell-wall anchored	Gram positive anchor	cell surface protein Csc complex	cell-surface complex	MKKLVLIILLLFSSSNLLTTMGSADTTSYDTKGQVGFTGNWxLVGPESSSSSKENPKKDPPITQTILPKTGDMEFSSMVTSYVGLLILASIIVYKKERGRLTL
Lactococcus_lactis_lactis_IL1403	NC_002662	999990050_15673564	15673564	1626154..1626585	-	210	yqcC	L25903	hypothetical protein ,pseudogene cscB	@Intracellular	LaCOG01034	Secreted		cell surface protein Csc complex	cell-surface complex	MNKILLKSTVLLTTALIVGPIIASEADAASTGGDYTSNGYVNFAEGTILELTPLTLxVDPLDPSVPVGPTNPDGTDPIPGTGGALSIDFASSLSFGTQKISSKDATYFAHAQWISKDKDGSAVDMTRPNYVQVTDTRGTWDGWTLTVAESDQFQNTSGEKLTGAELSFSKGYTDGTTAAKPGYINNTNFVVSTAASKILGAGPNQGMGTWVYGLGANADYQENGGAHLGNEAVSTASPITLKVIAGTNKATSYTTQLIWSLTNTPGN
Lactococcus_lactis_lactis_IL1403	NC_002662	999990050_15673564	999990050	NULL	-	56	yqcCa	L25903A	yqcCa	@Secretory(released) (with CS)	LaCOG01034	Secreted		cell surface protein Csc complex	cell-surface complex	MNKILLKSTVLLTTALIVGPIIASEADAASTGGDYTSNGYVNFAEGTILELTPLTLxVDPLDPSVPVGPTNPDGTDPIPGTGGALSIDFASSLSFGTQKISSKDATYFAHAQWISKDKDGSAVDMTRPNYVQVTDTRGTWDGWTLTVAESDQFQNTSGEKLTGAELSFSKGYTDGTTAAKPGYINNTNFVVSTAASKILGAGPNQGMGTWVYGLGANADYQENGGAHLGNEAVSTASPITLKVIAGTNKATSYTTQLIWSLTNTPGN
Leuconostoc_citreum_KM20	NC_010471	170017564_170017563	170017563	1262292..1267667	-	1791	-	LCK_01211	dextransucrase	@Intracellular	LaCOG90016	Secreted	Glycosyl hydrolase family 70 , Putative cell wall binding repeat , Alpha amylase, catalytic domain	Membrane associated glycosyl hydrolase with glucan-binding domain	enzyme	MRDMRVICDRKKLYKSGKVLVTAGIFALMMFGVTTASVSANTIAVDTNHSRTSEQINKSAVDKVNDDKTTLGAAKVVAVATTPATPVADKTVSAPAADKAVDTTSSTTPATDKAVDTTSSTTPATDKAVDTTPTTPAADKAVDTTPTTPADKAVDTTPTTPAANKVVDTTPATAATDKAVDTPATPAADKLANTTPATDKAVATTPATPVANKAADTSSIHDQPLDTNVPTDKSANLVSTTQKSTDNQQVKSTETSHLQEINGKTYFLDDNGQVKKNFTAIIDGKVLYFDKTSGELTANAPQVTKGLVNIDNAHNAAHDLTADNFTNVDGYLTANSWYRPKDILKNGTTWTPTTAEDFRPLLMSWWPDKNTQVAYLQYMQSVGMLPDDVKVSNDDNMST…
Leuconostoc_citreum_KM20	NC_010471	170017564_170017563	170017564	1267755..1270838	-	1027	-	LCK_01212	dextransucrase	@Secretory(released) (with CS)	LaCOG90016	Secreted	Glycosyl hydrolase family 70 , Putative cell wall binding repeat , Alpha amylase, catalytic domain	Membrane associated glycosyl hydrolase with glucan-binding domain	enzyme	MRDMRVICDRKKLYKSGKVLVTAGIFALMMFGVTTASVSANTIAVDTNHSRTSEQINKSAVDKVNDDKTTLGAAKVVAVATTPATPVADKTVSAPAADKAVDTTSSTTPATDKAVDTTSSTTPATDKAVDTTPTTPAADKAVDTTPTTPADKAVDTTPTTPAANKVVDTTPATAATDKAVDTPATPAADKLANTTPATDKAVATTPATPVANKAADTSSIHDQPLDTNVPTDKSANLVSTTQKSTDNQQVKSTETSHLQEINGKTYFLDDNGQVKKNFTAIIDGKVLYFDKTSGELTANAPQVTKGLVNIDNAHNAAHDLTADNFTNVDGYLTANSWYRPKDILKNGTTWTPTTAEDFRPLLMSWWPDKNTQVAYLQYMQSVGMLPDDVKVSNDDNMST…
Leuconostoc_mesenteroides_ATCC_8293	NC_008531	116617450_116617451	116617450	278664..279974	+	436	-	LEUM_0324	Muramidase	@N-terminally anchored (No CS)	LaCOG00356	Secreted	LysM domain , SCP-like extracellular protein	SCP-like extracellular protein	cell-wall turnover	MGKFFKKTLLTTAAGAAAFVGGHAAASADTVEVQSGDTLSKIAAANNTTVDALAKANGISNKDLILAGSSLEINATQEVSGLSEDGTSYTVQSGDTLSKIAEKTGVDVSVLSSLNSLSNTDLVLTGQELSLKASTTQATSSAATTVTAASAQSSSVDTSNLKYIAAADTDSNNFMTLDEYNTYVANGGSTSSAATESSASSASASSATEDITYIAAADSDNDGYMTMAEYNAYKANGGSTSSSAQATTSTASSSASTSSASSSTSDNITYVAAADTNNDGYMTMAEYNAYKANGGSTSSASSASSSTQTTTTNTTATATTTNVSTGSTTADATINAWNAKRAELGLSPVTISASLTSQAQSRAQSIGTSSNWFSTHMSSGTAEVVANGFGAGSSVINAW…
Leuconostoc_mesenteroides_ATCC_8293	NC_008531	116617450_116617451	116617451	279934..280329	+	131	-	LEUM_0325	Cell wall-associated hydrolase	@Intracellular	LaCOG00646	Secreted	NlpC/P60 family , Putative peptidoglycan binding domain , Putative cell wall binding repeat , Transglycosylase SLT domain	cell wall-associated hydrolase	cell-wall turnover	MGKFFKKTLLTTAAGAAAFVGGHAAASADTVEVQSGDTLSKIAAANNTTVDALAKANGISNKDLILAGSSLEINATQEVSGLSEDGTSYTVQSGDTLSKIAEKTGVDVSVLSSLNSLSNTDLVLTGQELSLKASTTQATSSAATTVTAASAQSSSVDTSNLKYIAAADTDSNNFMTLDEYNTYVANGGSTSSAATESSASSASASSATEDITYIAAADSDNDGYMTMAEYNAYKANGGSTSSSAQATTSTASSSASTSSASSSTSDNITYVAAADTNNDGYMTMAEYNAYKANGGSTSSASSASSSTQTTTTNTTATATTTNVSTGSTTADATINAWNAKRAELGLSPVTISASLTSQAQSRAQSIGTSSNWFSTHMSSGTAEVVANGFGAGSSVINAW…
Leuconostoc_mesenteroides_ATCC_8293	NC_008531	116511523_999990014	999990014	NULL	+	90	-	LACR_0758C	NULL	NULL	LaCOG02492	N-terminally anchored	Calcineurin-like phosphoesterase	hypothetical protein	unknown	MATLTRRFKKPIIIILSVLLLTVIIIFSVSIRNHFLNYNPPKTKRQIEQLVKASADNPKTRFVTDGQHYQRNLFVSDIHGRLPGLKKTLTEIHFSKSDRLFVLGDSIDHGRFGFDVLLYLLKTLPDAGYHVTVMMGNHEQMWSELASDGKTDAEQLSNAIGTIDIYEGAPPNGWQYSIENWKxMNLSYEKEKKTDLFWEHLPGDSFERRNSVAKAVGVPNTDVQVFVGHVSGILFGKHPNYICLDNTIVNGTLEQFEAVPVKIYCLEQEKFLG
Leuconostoc_mesenteroides_ATCC_8293	NC_008531	29375178_999990026_29375179	29375178	NULL	+	NULL	-	NULL	NULL	NULL	NULL	N-terminally anchored	NULL	NULL	NULL	MKKVISTILLVILFVGSGYVVNAAPEMKSLTNFETNDQHYDLQGIEHSFCxVLNFKTSRKDITAKTILKFVYLKKTDNELNNASASIKDCIRYATSIGVNMExMKNELDFNQVKSEIDKDHPVLLCYKPNKTDLMEPYLLAVAHGYVYVAPDGQNTKEPFMSTSIWMSNYIYPSILTTLANKNK
Leuconostoc_mesenteroides_ATCC_8293	NC_008531	29375178_999990026_29375179	29375179	NULL	+	NULL	-	NULL	NULL	NULL	NULL	N-terminally anchored	NULL	NULL	NULL	MKKVISTILLVILFVGSGYVVNAAPEMKSLTNFETNDQHYDLQGIEHSFCxVLNFKTSRKDITAKTILKFVYLKKTDNELNNASASIKDCIRYATSIGVNMExMKNELDFNQVKSEIDKDHPVLLCYKPNKTDLMEPYLLAVAHGYVYVAPDGQNTKEPFMSTSIWMSNYIYPSILTTLANKNK
Leuconostoc_mesenteroides_ATCC_8293	NC_008531	29375185_29375186	29375186	NULL	+	NULL	-	NULL	NULL	NULL	NULL	N-terminally anchored	NULL	NULL	NULL	MKSKIILGGLLLSTAALVSLQSPQITSAESLTNSAEIIVPLSLKVKAHYTNGLPLEAGKEVRLRNLTDGSTEVIKKQVDANGEVVFTEQDGIKKEVNYGIETDGVRNGYTVRYDLGGEKEKDITVNLPGAELPLSLKVKAHYTNGLPLEAGKEVRLRNLTDGSTEVLKKQVDANGEVVFTEQDGIKKEVNYGIETDGVRNGYTVRYDLGGEKEKDITVNLPGAELPLSLKVKAHYTNGLPLEAGKEVRLRNLTDGSTEVIKKQVDANGEVVFTEQDGIKKEVNYGIETDGVRNGYTVRYDLGGEKEKDITVNLPGAELPLSLKVKAHYTNGLPLEAGKEVRLRNLTDGSTEVLKKQVDANGEVVFTEQDGIKKEVNYGIETDGVRNGYTVRYDLGGEKE…
Leuconostoc_mesenteroides_ATCC_8293	NC_008531	999990027_999990028_116627420_116627421_116627422	999990027	NULL	-	NULL	-	NULL	NULL	NULL	NULL	N-terminally anchored	NULL	NULL	NULL	LTFKEVVRRNSFKTYIWDVFFILSIIMVIYLLSNNIRIIIxMNYVIFTYSIILLLSTYFGHKKKLGVSTVSVVLVFILCFSALFGLSYSNIVLKLLISMILLLISVSFFSDRKKSGKKINYTHHCIRLLIHLLMIGCLFLWFxMTIIICGKLNFKFCPELATLLKEPIGTMKISCYIMSLDKTLYLAFLDTLGILMHKLAMLSKLSFLMFVRLECVVEQFFVVFRLDSVSCYVSYSNExMLQIYYTRTYTPTVTPVTPEGTPAESEGPKGQPQTGTPVFILGNPNVPIDETVKRTFDDGTTEKKVPDEGIYTIDENSKVTFTPEPDFVGKATGVTVKRVGKNGMPVTATYTPKVHPDTSFVDKEGNSLSPTEDGTKPTKDIPGYKIVKTEVDEKGNTRH…
Oenococcus_oeni_PSU-1	NC_008528	116490646_116490647	116490646	560524..560745	+	73	-	OEOE_0582	hypothetical protein	@N-terminally anchored (with CS)	LaCOG03165	N-terminally anchored		hypothetical protein	unknown	MKIDHSKGLFFSATIAVLLLTFFSIFYRFQNRPTLAMAEKDAKSIFSGAVSNNLSEKYLYGGKATSKELYIKKxMIYKNHQYKKNQVLDKIAERIYRLEFKNRQVKIESVSLNNFHTVTVDYKVRQIILSKVLDKLSASSEKDLAAAEKQTSISDLNQSQIAFLQYILISIHWDKYFSEYNAASWSKSSFQMIFDPKKQHYLISKKTLQSIQTSEIKNGE
Oenococcus_oeni_PSU-1	NC_008528	116490646_116490647	116490647	560784..561224	+	146	-	OEOE_0583	hypothetical protein	@Intracellular	LaCOG03165	N-terminally anchored		hypothetical protein	unknown	MKIDHSKGLFFSATIAVLLLTFFSIFYRFQNRPTLAMAEKDAKSIFSGAVSNNLSEKYLYGGKATSKELYIKKxMIYKNHQYKKNQVLDKIAERIYRLEFKNRQVKIESVSLNNFHTVTVDYKVRQIILSKVLDKLSASSEKDLAAAEKQTSISDLNQSQIAFLQYILISIHWDKYFSEYNAASWSKSSFQMIFDPKKQHYLISKKTLQSIQTSEIKNGE
Oenococcus_oeni_PSU-1	NC_008528	116490746_116490747	116490746	650014..650514	+	166	-	OEOE_0689	hypothetical protein	@Secretory(released) (with CS)	LaCOG00915	Secreted C-terminally anchored	Bacterial protein of unknown function (DUF916)	cell surface protein Csc complex	cell-surface complex	MYKFLLHFNLILISLLGFLLINGFNASAQTKAGFTVKPVQSDANNHRDYFELKVNPNTVRTVKLIIKNTSSSLKTFKAEANTAYTGDSGLIQYNLRNTGHRVKGKLLFSKMAGHVQRASLKAGRSKTLTFKIKIPKKVFPERLSVDYTLKKKQIAKTIKKAAVVFNxMVPVFLSEKDKVVHTKLLLENVKPASINKVPVILAKISNQTPTVFGKLKITSEVLDSDGNTVISKSSNTNMQMAPNSNFNYAISTNDKSIKAGKYILKLEAQSGTRNWNFSRKFTISKKMAARVNKKIVIKRNYSWIWFSLALLIVLLLLALAYWLGRRHNLKK
Oenococcus_oeni_PSU-1	NC_008528	116490746_116490747	116490747	650532..651026	+	164	-	OEOE_0690	cell surface protein	@Intracellular /TMH start AFTER 60	LaCOG00915	Secreted C-terminally anchored	Bacterial protein of unknown function (DUF916)	cell surface protein Csc complex	cell-surface complex	MYKFLLHFNLILISLLGFLLINGFNASAQTKAGFTVKPVQSDANNHRDYFELKVNPNTVRTVKLIIKNTSSSLKTFKAEANTAYTGDSGLIQYNLRNTGHRVKGKLLFSKMAGHVQRASLKAGRSKTLTFKIKIPKKVFPERLSVDYTLKKKQIAKTIKKAAVVFNxMVPVFLSEKDKVVHTKLLLENVKPASINKVPVILAKISNQTPTVFGKLKITSEVLDSDGNTVISKSSNTNMQMAPNSNFNYAISTNDKSIKAGKYILKLEAQSGTRNWNFSRKFTISKKMAARVNKKIVIKRNYSWIWFSLALLIVLLLLALAYWLGRRHNLKK
Oenococcus_oeni_PSU-1	NC_008528	116490993_116490994	116490993	897135..897482	+	115	-	OEOE_0961	hypothetical protein	@N-terminally anchored (No CS)	LaCOG01177	N-terminally anchored	Helix-hairpin-helix motif , SLBB domain	DNA uptake protein related DNA-binding protein	competence	MRDLTAKVFLLIKMNLKIIFIFGGISFLAISFFIMSSIKRTDKEENILFSSATSLKNDSNLSVSSSDNLSSKDEKVDFYVDVKGAVAQEKVVKVKSGEIIISAINKSGEQNPMPIxMSQINLAAEIISGQVIYVPKKGEKIPEQFCNSVSNSSSTNTNASQAQIDINTADLSALQTINGIGEKKAEEIVKYREEHGKFKSIDDLKNISGFGDKTVEKLNDYVFIK
Oenococcus_oeni_PSU-1	NC_008528	116490993_116490994	116490994	897479..897808	+	109	-	OEOE_0962	DNA uptake protein or related DNA-binding protein	@Intracellular	LaCOG01177	N-terminally anchored	Helix-hairpin-helix motif , SLBB domain	DNA uptake protein related DNA-binding protein	competence	MRDLTAKVFLLIKMNLKIIFIFGGISFLAISFFIMSSIKRTDKEENILFSSATSLKNDSNLSVSSSDNLSSKDEKVDFYVDVKGAVAQEKVVKVKSGEIIISAINKSGEQNPMPIxMSQINLAAEIISGQVIYVPKKGEKIPEQFCNSVSNSSSTNTNASQAQIDINTADLSALQTINGIGEKKAEEIVKYREEHGKFKSIDDLKNISGFGDKTVEKLNDYVFIK
Oenococcus_oeni_PSU-1	NC_008528	116491490_116491489_116491488	116491489	1427454..1428941	-	495	-	OEOE_1509	Predicted outer membrane protein	@Intracellular	LaCOG00092	Secreted, LPxTG Cell-wall anchored	Collagen binding domain , Cna protein B-type domain , Gram positive anchor	collagen-binding protein	binding proteins	MGKWFRRLFAVLMALTISLQYVAAGAQAFSSTTQDSSGNSLKLESVKAADNSTGTNDFTLKIHVTANSDSSYKIALNSPLEFKTAAEQQSKETNLVSYTIEQQDIEVNAKSGADNDISISLNLDSSKIAQTNKIQLTYETQAVSADIAQQAASISASSSSSQSSSSASSSSASSSAASSSSSKATTKSTIKAAAVADTTGNDISQYLPSTDNGTIIDSADITFTDQDGNTVDPDQVTADTNVSFDYKWSIPNDLEDGYQLKAGDYFTFQLPSNVVYRPGTGSLGDYGTYSIAADGTVTFTFNGNVTDHSDISGDFYYNQTQISVTTPGQTTIVIPTKEGPVTTNIVVNPTGGDDISKAGHASSGSNPKQVIWDVTVNTDGNELKNAKISDSMPSGTILA…
Oenococcus_oeni_PSU-1	NC_008528	116491490_116491489_116491488	116491490	1429108..1431480	-	790	-	OEOE_1510	Predicted outer membrane protein	@Secretory(released) (with CS)	LaCOG00092	Secreted, LPxTG Cell-wall anchored	Collagen binding domain , Cna protein B-type domain , Gram positive anchor	collagen-binding protein	binding proteins	MGKWFRRLFAVLMALTISLQYVAAGAQAFSSTTQDSSGNSLKLESVKAADNSTGTNDFTLKIHVTANSDSSYKIALNSPLEFKTAAEQQSKETNLVSYTIEQQDIEVNAKSGADNDISISLNLDSSKIAQTNKIQLTYETQAVSADIAQQAASISASSSSSQSSSSASSSSASSSAASSSSSKATTKSTIKAAAVADTTGNDISQYLPSTDNGTIIDSADITFTDQDGNTVDPDQVTADTNVSFDYKWSIPNDLEDGYQLKAGDYFTFQLPSNVVYRPGTGSLGDYGTYSIAADGTVTFTFNGNVTDHSDISGDFYYNQTQISVTTPGQTTIVIPTKEGPVTTNIVVNPTGGDDISKAGHASSGSNPKQVIWDVTVNTDGNELKNAKISDSMPSGTILA…
Oenococcus_oeni_PSU-1	NC_008528	116491490_116491489_116491488	116491488	1425007..1427322	-	771	-	OEOE_1508	Adhesion exoprotein	@LPxTG Cell-wall anchored	LaCOG00092	Secreted, LPxTG Cell-wall anchored	Collagen binding domain , Cna protein B-type domain , Gram positive anchor	collagen-binding protein	binding proteins	MGKWFRRLFAVLMALTISLQYVAAGAQAFSSTTQDSSGNSLKLESVKAADNSTGTNDFTLKIHVTANSDSSYKIALNSPLEFKTAAEQQSKETNLVSYTIEQQDIEVNAKSGADNDISISLNLDSSKIAQTNKIQLTYETQAVSADIAQQAASISASSSSSQSSSSASSSSASSSAASSSSSKATTKSTIKAAAVADTTGNDISQYLPSTDNGTIIDSADITFTDQDGNTVDPDQVTADTNVSFDYKWSIPNDLEDGYQLKAGDYFTFQLPSNVVYRPGTGSLGDYGTYSIAADGTVTFTFNGNVTDHSDISGDFYYNQTQISVTTPGQTTIVIPTKEGPVTTNIVVNPTGGDDISKAGHASSGSNPKQVIWDVTVNTDGNELKNAKISDSMPSGTILA…
Oenococcus_oeni_PSU-1	NC_008528	999990015_116490656	116490656	572540..572923	+	223	-	OEOE_0593	hypothetical protein	@N-terminally anchored (No CS)	LaCOG03180	Secreted		hypothetical protein	unknown	MGSGYFYTKKVRRLVKALIVLACFAAFSFLIPSTVGKADHxMARGLARSVGQTAATFNPPASTAKSKKDKTSTGNTLQQLDYVKSTVQNTTPLENNVSYAATSSSQQTLSSVQTSSQSSSSSISESSYSSSTATGTSMYSESQNTVQRSSVSSSYSYAAKISSSSSIPQTSVSSSSSSSSISSGSDDINWLISRESSGNPNAVNGSYKGIGQLSEAAYETYLGMTWDQVKGNYQLQLKAMQAYISARYASVSAAISFWQQNGWY
Oenococcus_oeni_PSU-1	NC_008528	999990015_116490656	999990015	NULL	+	40		OEOE_0593N	NULL	@N-terminally anchored (No CS)	LaCOG03180	Secreted		hypothetical protein	unknown	MGSGYFYTKKVRRLVKALIVLACFAAFSFLIPSTVGKADHxMARGLARSVGQTAATFNPPASTAKSKKDKTSTGNTLQQLDYVKSTVQNTTPLENNVSYAATSSSQQTLSSVQTSSQSSSSSISESSYSSSTATGTSMYSESQNTVQRSSVSSSYSYAAKISSSSSIPQTSVSSSSSSSSISSGSDDINWLISRESSGNPNAVNGSYKGIGQLSEAAYETYLGMTWDQVKGNYQLQLKAMQAYISARYASVSAAISFWQQNGWY
Oenococcus_oeni_PSU-1	NC_008528	999990071_116491458	116491458	1389930...1390019	-	29	-	OEOE_1476	hypothetical protein	@Intracellular	LaCOG02876	Secreted		hypothetical protein	unknown	MKKIIVLITCFFGFFLLPIVVVHADSISSGSGILIDGKFDDWSGKPMTDFYEEGTNGNVTYKLSMLSDDQYLYLYVNMIPYGGHQSGLQTAGYVITIGNKKYDISFLNVPGNLSAGQTASFSAGVWDETSYTYKTNGVGYVNAYSETFPADTSLYRKGTYTNSVAEVKIPITDFNLSTISGQSITLANSNLGYQHITIxMGIGFLLALFGFFGITYKKKNNHEKIGFH
Oenococcus_oeni_PSU-1	NC_008528	999990071_116491458	999990071	389875...390471	-	198	-	OEOE_1477	pseudogene	@Multi-transmembrane	LaCOG02876	Secreted		hypothetical protein	unknown	MKKIIVLITCFFGFFLLPIVVVHADSISSGSGILIDGKFDDWSGKPMTDFYEEGTNGNVTYKLSMLSDDQYLYLYVNMIPYGGHQSGLQTAGYVITIGNKKYDISFLNVPGNLSAGQTASFSAGVWDETSYTYKTNGVGYVNAYSETFPADTSLYRKGTYTNSVAEVKIPITDFNLSTISGQSITLANSNLGYQHITIxMGIGFLLALFGFFGITYKKKNNHEKIGFH
Pediococcus_pentosaceus_ATCC_25745	NC_008525	116492812_116492811	116492811	1041191..1043344	-	717	-	PEPE_1048	Possible cell surface protein	@Intracellular	LaCOG01470	Secreted LPxTG Cell-wall anchored	MucBP domain , Gram positive anchor , YSIRK type signal peptide , Putative Ig domain , Rib/alpha-like repeat , Amelogenin	mucus-binding protein (putative)	binding proteins	MTAKFGKSFNKKKYCPRLEPKRILTLINLAMLGLGISYLQHADVAQASEIGKVNTYKDANSLKTNQLLELTKNGKTTKEVGVDVKTETHSQPSKSNDTNKRADSNQASRLLKKNQNRIVDPKTIKDDWSLKNTKVKNRALITPKKIHENQGTIKNINFINSEIKVKPNDKTDLQDNVYVNKDNFKDYFNQNGSAKGNYNPITGEQKLTTGSWQSGNITFKGGIDLRHNFRIDGAINLGKETKVRNVFRVLKGIADGIGIVFYKGTRNQIGGSGGNLGIYGVTNAFGWKADTWHNVGRSFKFGNTTRRLQGEADDAFPDPYGAMVTTNKNGQGTIDKDSVRPLPKIIEDNKYHAIKMIYTARTKEFKVILSTPTGDVILRKNLIMMLKIPSITLLSLHPQ…
Pediococcus_pentosaceus_ATCC_25745	NC_008525	116492812_116492811	116492812	1043443..1044681	-	412	-	PEPE_1049	hypothetical protein	@Secretory(released) (with CS)	LaCOG01470	Secreted LPxTG Cell-wall anchored	MucBP domain , Gram positive anchor , YSIRK type signal peptide , Putative Ig domain , Rib/alpha-like repeat , Amelogenin	mucus-binding protein (putative)	binding proteins	MTAKFGKSFNKKKYCPRLEPKRILTLINLAMLGLGISYLQHADVAQASEIGKVNTYKDANSLKTNQLLELTKNGKTTKEVGVDVKTETHSQPSKSNDTNKRADSNQASRLLKKNQNRIVDPKTIKDDWSLKNTKVKNRALITPKKIHENQGTIKNINFINSEIKVKPNDKTDLQDNVYVNKDNFKDYFNQNGSAKGNYNPITGEQKLTTGSWQSGNITFKGGIDLRHNFRIDGAINLGKETKVRNVFRVLKGIADGIGIVFYKGTRNQIGGSGGNLGIYGVTNAFGWKADTWHNVGRSFKFGNTTRRLQGEADDAFPDPYGAMVTTNKNGQGTIDKDSVRPLPKIIEDNKYHAIKMIYTARTKEFKVILSTPTGDVILRKNLIMMLKIPSITLLSLHPQ…
Streptococcus_thermophilus_CNRZ1066	NC_006449	55822069_55822068	55822068	87508..88077	-	189	-	str0078	D-alanyl-D-alanine carboxypeptidase, truncated	@Intracellular	LaCOG01530	Secreted	D-alanyl-D-alanine carboxypeptidase , Penicillin-binding protein 5, C-terminal domain , Beta-lactamase	D-alanyl-D-alanine carboxypeptidase	cell-wall turnover	MTFLLCLGSVAPTFAADKKKGFDASAKHAIAVEATTGKILYEKDATTPTGIGSITKLLTAYMVYKAVDQGELKWNTKVDISDYPFELTVSAGVSNIPLDARKYTVKQLLDATLICQCQQRSHYPSRGNRRHxMLKGQPSYRKGVDGLQTGTTDLAGSSFVAHSNESGMSIITVIINAEHTDTDDYAWFTATNELLNYVVYHWESKTIAKKGQAISKSQVDVLDGKSKQVSAVAKSDFNIIQKIDANNNKHIKVTTNQIQSPAKSGDKVGTATFEDRTLVGDGYLPNQGMPSMELVAGKEVKKSFFLKVWWNHFVTFVNEKL
Streptococcus_thermophilus_CNRZ1066	NC_006449	55822069_55822068	55822069	88345..88740	-	131	-	str0079	D-alanyl-D-alanine carboxypeptidase, truncated	@N-terminally anchored (No CS)	LaCOG01530	Secreted	D-alanyl-D-alanine carboxypeptidase , Penicillin-binding protein 5, C-terminal domain , Beta-lactamase	D-alanyl-D-alanine carboxypeptidase	cell-wall turnover	MTFLLCLGSVAPTFAADKKKGFDASAKHAIAVEATTGKILYEKDATTPTGIGSITKLLTAYMVYKAVDQGELKWNTKVDISDYPFELTVSAGVSNIPLDARKYTVKQLLDATLICQCQQRSHYPSRGNRRHxMLKGQPSYRKGVDGLQTGTTDLAGSSFVAHSNESGMSIITVIINAEHTDTDDYAWFTATNELLNYVVYHWESKTIAKKGQAISKSQVDVLDGKSKQVSAVAKSDFNIIQKIDANNNKHIKVTTNQIQSPAKSGDKVGTATFEDRTLVGDGYLPNQGMPSMELVAGKEVKKSFFLKVWWNHFVTFVNEKL
Streptococcus_thermophilus_CNRZ1066	NC_006449	55822129_55822130_55822131	55822129	156461..156709	+	82	-	str0140	cyclo-nucleotide phosphodiesterase, truncated	@Intracellular	LaCOG00213	LPxTG Cell-wall anchored	NULL	cyclo-nucleotide phosphodiesterase	enzyme	MVYPKLLVLIKKARETNPNTVLVDSGDMIQGTPFGTYKALIDPVAQGETHPMYKSFEMLGYDAETLGNHEFNLWPRIFGSHGxMEITSLTYGLEFLDRMVKAAKINIINANVRNAQTGDYYYNPYKIVNKTFTDTDGKQVTLKIGITGVLPTQILVWDKANLEGKVTVDDPMEAVKTIVPQMKAAGADFILVTAHSGIGDNEYTKNEENEGYQIAGIEGVDAVATGHSHADFPNGDGTSFYAKYPGVDDVNGLINGKPVVMAGKFGDHLGIMDVKLTYTDGKWKVVNSKAKLEKIDTKSDIADKALIDMAAHDHDGTISTMFVRKLVRPLPQSLAILLKFRTIHLFKSxMWYAKKQVAGTADENLPILSAAAPFKVGNRGDASYYTDIPAGPLAIKNVV…
Streptococcus_thermophilus_CNRZ1066	NC_006449	55822129_55822130_55822131	55822130	156657..157454	+	265	-	str0141	cyclo-nucleotide phosphodiesterase, truncated	@Intracellular	LaCOG00213	LPxTG Cell-wall anchored	NULL	cyclo-nucleotide phosphodiesterase	enzyme	MVYPKLLVLIKKARETNPNTVLVDSGDMIQGTPFGTYKALIDPVAQGETHPMYKSFEMLGYDAETLGNHEFNLWPRIFGSHGxMEITSLTYGLEFLDRMVKAAKINIINANVRNAQTGDYYYNPYKIVNKTFTDTDGKQVTLKIGITGVLPTQILVWDKANLEGKVTVDDPMEAVKTIVPQMKAAGADFILVTAHSGIGDNEYTKNEENEGYQIAGIEGVDAVATGHSHADFPNGDGTSFYAKYPGVDDVNGLINGKPVVMAGKFGDHLGIMDVKLTYTDGKWKVVNSKAKLEKIDTKSDIADKALIDMAAHDHDGTISTMFVRKLVRPLPQSLAILLKFRTIHLFKSxMWYAKKQVAGTADENLPILSAAAPFKVGNRGDASYYTDIPAGPLAIKNVV…
Streptococcus_thermophilus_CNRZ1066	NC_006449	55822129_55822130_55822131	55822131	157466..158593	+	375	-	str0142	cyclo-nucleotide phosphodiesterase, truncated	@LPxTG Cell-wall anchored	LaCOG00213	LPxTG Cell-wall anchored	NULL	cyclo-nucleotide phosphodiesterase	enzyme	MVYPKLLVLIKKARETNPNTVLVDSGDMIQGTPFGTYKALIDPVAQGETHPMYKSFEMLGYDAETLGNHEFNLWPRIFGSHGxMEITSLTYGLEFLDRMVKAAKINIINANVRNAQTGDYYYNPYKIVNKTFTDTDGKQVTLKIGITGVLPTQILVWDKANLEGKVTVDDPMEAVKTIVPQMKAAGADFILVTAHSGIGDNEYTKNEENEGYQIAGIEGVDAVATGHSHADFPNGDGTSFYAKYPGVDDVNGLINGKPVVMAGKFGDHLGIMDVKLTYTDGKWKVVNSKAKLEKIDTKSDIADKALIDMAAHDHDGTISTMFVRKLVRPLPQSLAILLKFRTIHLFKSxMWYAKKQVAGTADENLPILSAAAPFKVGNRGDASYYTDIPAGPLAIKNVV…
Streptococcus_thermophilus_CNRZ1066	NC_006449	55822157_55822158	55822157	182045..182251	+	68	-	str0169	dipeptide/oligopeptide ABC transporter substrate binding protein, truncated	@Lipid anchored	LaCOG00248	Lipid anchored	Bacterial extracellular solute-binding proteins, family 5 Middle	ABC-type oligopeptide transport system periplasmic component	transport	MIKKRNFKSIVAVGVIALASATLLAACGSKSTSSKDEINWYTPTEILTLDISKKFRSLFSLGAWELRKxMSSDGLTYTETLRDGLKYSDGTKITAEDFVYTWQRMVDPATASEYAYLASDSHLVNVADIITGNKSVDELGVKDEGNKVIFTLSNPSPQFKSLLSFSNFVPQHKEFVEKTGKQYGTKSDKQIYSGPFKVENWNGTSGSFKLVKNNNYWDAKHVKTKTINIQTVKKPDTAVQMYKQGQLDCASISSTSAIFNSNKKNKDVVTVPEATTSYMTYNETGKVKGLDNLKIRQALNLATDRKGIVEAAVDTGSVPDRSNGC
Streptococcus_thermophilus_CNRZ1066	NC_006449	55822157_55822158	55822158	182309..183079	+	256	-	str0170	dipeptide/oligopeptide ABC transporter substrate binding protein, truncated	@Intracellular	LaCOG00248	Lipid anchored	Bacterial extracellular solute-binding proteins, family 5 Middle	ABC-type oligopeptide transport system periplasmic component	transport	MIKKRNFKSIVAVGVIALASATLLAACGSKSTSSKDEINWYTPTEILTLDISKKFRSLFSLGAWELRKxMSSDGLTYTETLRDGLKYSDGTKITAEDFVYTWQRMVDPATASEYAYLASDSHLVNVADIITGNKSVDELGVKDEGNKVIFTLSNPSPQFKSLLSFSNFVPQHKEFVEKTGKQYGTKSDKQIYSGPFKVENWNGTSGSFKLVKNNNYWDAKHVKTKTINIQTVKKPDTAVQMYKQGQLDCASISSTSAIFNSNKKNKDVVTVPEATTSYMTYNETGKVKGLDNLKIRQALNLATDRKGIVEAAVDTGSVPDRSNGC
Streptococcus_thermophilus_CNRZ1066	NC_006449	55822894_55822895	55822894	856633..856812	+	59	-	str0937	hypothetical protein	@Intracellular	LaCOG01137	variable	Alpha/beta hydrolase of unknown function (DUF915) , alpha/beta hydrolase fold , Flagellar basal body-associated protein FliL	cell surface hydrolase	enzyme	MVGSSSSHAERHMANAAKKSGVTQTIIEANVAEDGTVTLKGTIQKDAVNPIVLVNFDNNxMNMVGHSYGNIAIVYYMLQHGSDTSLPKLVKQVDIAGHFNGIIGMDEPEENSLDGEGKPTSMTGSYEELLSLGDNYPQGQVEVLNIYGNTGKESDERVTNLSSQSLAYLLKGHVKSYQEKKITGLNGQHSKLHETTLVDKPLNAFLWGK
Streptococcus_thermophilus_CNRZ1066	NC_006449	55822894_55822895	55822895	856891..857340	+	149	-	str0938	hypothetical protein	@Intracellular	LaCOG01137	variable	Alpha/beta hydrolase of unknown function (DUF915) , alpha/beta hydrolase fold , Flagellar basal body-associated protein FliL	cell surface hydrolase	enzyme	MVGSSSSHAERHMANAAKKSGVTQTIIEANVAEDGTVTLKGTIQKDAVNPIVLVNFDNNxMNMVGHSYGNIAIVYYMLQHGSDTSLPKLVKQVDIAGHFNGIIGMDEPEENSLDGEGKPTSMTGSYEELLSLGDNYPQGQVEVLNIYGNTGKESDERVTNLSSQSLAYLLKGHVKSYQEKKITGLNGQHSKLHETTLVDKPLNAFLWGK
Streptococcus_thermophilus_CNRZ1066	NC_006449	55823196_55823195	55823195	1126113..1126490	-	125	-	str1277	sortase, truncated	@Intracellular	LaCOG00749	N-terminally anchored	Sortase family	sortase	secretion	MRKDNKNKTPKKHRKWLEVLRWILIVVLLVVGLALISNKLIRNTIIAWNTNKYQVSKVSKKTIKKNKEARASYDFYTVKSVSTESVLQAQMGSQKLPVVGGIAIPEVGINLPIFKGLGNTELTxMKENQVMGGENSYSLASHHIFGIAGASDMLFSPIDRAKNGMKIYLTDKNKVYTYVISEVKIVQPTEVAVVDDTPGKSEVTLVTCTDAEATQRTVVKGNLESQVDFDKASSNILEDFNKSYNQFQS
Streptococcus_thermophilus_CNRZ1066	NC_006449	55823196_55823195	55823196	1126503..1126874	-	123	-	str1278	sortase, truncated	@N-terminally anchored (No CS)	LaCOG00749	N-terminally anchored	Sortase family	sortase	secretion	MRKDNKNKTPKKHRKWLEVLRWILIVVLLVVGLALISNKLIRNTIIAWNTNKYQVSKVSKKTIKKNKEARASYDFYTVKSVSTESVLQAQMGSQKLPVVGGIAIPEVGINLPIFKGLGNTELTxMKENQVMGGENSYSLASHHIFGIAGASDMLFSPIDRAKNGMKIYLTDKNKVYTYVISEVKIVQPTEVAVVDDTPGKSEVTLVTCTDAEATQRTVVKGNLESQVDFDKASSNILEDFNKSYNQFQS
Streptococcus_thermophilus_CNRZ1066	NC_006449	55823354_55823353	55823353	1282203..1283021	-	272	-	str1442	oligopeptide ABC transporter substrate-binding protein, truncated	@Intracellular	LaCOG00248	Lipid anchored	Bacterial extracellular solute-binding proteins, family 5 Middle	ABC-type oligopeptide transport system periplasmic component	transport	MKLKKILGITGVALLSVGMLAACSSKSSTSGTTYSNIYGSDPETLDYITSIMGGTKAVLTNGVDGLMEADKYGNLVPSVAEDWSVSKDGLTYTYKIRKGIKWYTSEGEEYANVTAKDFVTGLKHAADAKSGALYLVQDSITGLSDYLSGANKDFSNVGVKAIDDYTLQYTLKKQEPYWNSKTTYGVLFPVNEDFLKNKGKDFGKSTDPTSILYNGPFLLKSLTAKSSIELTKNENYWDKKNVHFDSIKFSYSDGSDLESIERSFSDGALSIARVFPTSSNYASVEKNIKIIFFTQNQVHLHRLLVxMTEKMSSYGDEWSGVNFADGQDGLYNAEKAKTEFAKAKEALQGEGVQFPVHLDLPVDQSSKLSVAQAQSLKQTIEKSLGSENVVIDINQMSSD…
Streptococcus_thermophilus_CNRZ1066	NC_006449	55823354_55823353	55823354	1283252..1284169	-	305	-	str1443	oligopeptide ABC transporter substrate-binding protein, truncated	@Lipid anchored	LaCOG00248	Lipid anchored	Bacterial extracellular solute-binding proteins, family 5 Middle	ABC-type oligopeptide transport system periplasmic component	transport	MKLKKILGITGVALLSVGMLAACSSKSSTSGTTYSNIYGSDPETLDYITSIMGGTKAVLTNGVDGLMEADKYGNLVPSVAEDWSVSKDGLTYTYKIRKGIKWYTSEGEEYANVTAKDFVTGLKHAADAKSGALYLVQDSITGLSDYLSGANKDFSNVGVKAIDDYTLQYTLKKQEPYWNSKTTYGVLFPVNEDFLKNKGKDFGKSTDPTSILYNGPFLLKSLTAKSSIELTKNENYWDKKNVHFDSIKFSYSDGSDLESIERSFSDGALSIARVFPTSSNYASVEKNIKIIFFTQNQVHLHRLLVxMTEKMSSYGDEWSGVNFADGQDGLYNAEKAKTEFAKAKEALQGEGVQFPVHLDLPVDQSSKLSVAQAQSLKQTIEKSLGSENVVIDINQMSSD…
Streptococcus_thermophilus_CNRZ1066	NC_006449	55823584_55823583	55823583	1497624..1498529	-	301	-	str1689	peptide ABC transporter, truncated	@Intracellular	LaCOG00047	N-terminally anchored	HlyD family secretion protein	bacteriocin ABC transporter, accessory protein	transport	MNPQLFKSTEFYHRRYHNMSTVLITPLILLVIFLFLFAFFAKKEVTVTSRGSIEPTKVIAVIQSTSDNTIIDNQLVANKVVKKGDTLVQYSETMEASQKEGLQKQLELLKRxMGVAKTNTEVNNQAAIASNTGSAIDNQISQLQTQVSEYEALSQAITNHETTLPEGNPHQATLNAYNSQYATTPDASVTDQYLSQVNTNISSLNASIGNLEIQKAGTGTAVTYDNSDSTKKEALKNQFLQNAGQQLSSVETQITDTESKINQADVLLTNTLIQSPEDGILHLSQADKKATMAATGTELAQLYPDMTQTQEVAITYYVNSDYVPKLQKGQSVRLTLDKVGNHGTTIIGKLESIDNSATETERGNVFRVTARASISEKEAQNLRYGLEGRVTSVIDQKTY…
Streptococcus_thermophilus_CNRZ1066	NC_006449	55823584_55823583	55823584	1498657..1498992	-	111	-	str1690	peptide ABC transporter accessory protein, truncated	@Secretory(released) (with CS)	LaCOG00047	N-terminally anchored	HlyD family secretion protein	bacteriocin ABC transporter, accessory protein	transport	MNPQLFKSTEFYHRRYHNMSTVLITPLILLVIFLFLFAFFAKKEVTVTSRGSIEPTKVIAVIQSTSDNTIIDNQLVANKVVKKGDTLVQYSETMEASQKEGLQKQLELLKRxMGVAKTNTEVNNQAAIASNTGSAIDNQISQLQTQVSEYEALSQAITNHETTLPEGNPHQATLNAYNSQYATTPDASVTDQYLSQVNTNISSLNASIGNLEIQKAGTGTAVTYDNSDSTKKEALKNQFLQNAGQQLSSVETQITDTESKINQADVLLTNTLIQSPEDGILHLSQADKKATMAATGTELAQLYPDMTQTQEVAITYYVNSDYVPKLQKGQSVRLTLDKVGNHGTTIIGKLESIDNSATETERGNVFRVTARASISEKEAQNLRYGLEGRVTSVIDQKTY…
Streptococcus_thermophilus_CNRZ1066	NC_006449	99990018_55823614	55823614	1534669..1535187	-	172	-	str1720	hypothetical protein	@Intracellular	LaCOG99032	N-terminally anchored		hypothetical protein	unknown	VSIIYQFISYGKAAKLANPAMAKGKRILIIAGMLxMVVLALAGYGFGFYYYSRGQVADRYESATYGKFDSYASNHNTTPDGVSDIFLNGTDDTMYKDVTADIDKNTTGAKNRSADSITFSDVDVTKVVQTGEKNFKVTFTAVYDFFYGYDSKLKSSGDIKDKISWSCNVEYVGDDSDSSGSSSNYSDYHINGKAIESQKVSREDTVK
Streptococcus_thermophilus_CNRZ1066	NC_006449	99990018_55823614	99990018	NULL	-	34	-	str1720A	NULL	@Intracellular	LaCOG99032	N-terminally anchored		hypothetical protein	unknown	VSIIYQFISYGKAAKLANPAMAKGKRILIIAGMLxMVVLALAGYGFGFYYYSRGQVADRYESATYGKFDSYASNHNTTPDGVSDIFLNGTDDTMYKDVTADIDKNTTGAKNRSADSITFSDVDVTKVVQTGEKNFKVTFTAVYDFFYGYDSKLKSSGDIKDKISWSCNVEYVGDDSDSSGSSSNYSDYHINGKAIESQKVSREDTVK
Streptococcus_thermophilus_CNRZ1066	NC_006449	999990065_55822785	55822785	766213..766440	+	75	-	str0819	hypothetical protein	@Intracellular	LaCOG03032	Lipid anchored		hypothetical protein	unknown	MKRWLLGLLALLCLVLMAACSKSAPSLEGEWQVQDALKKDYMIVFKKDKVKIGExMDGPKSKDDFIYYSLKVKDQGKETSYTVFFPTKSKEIALFLEPSDAKEPLKGQMLFAFNKKKKPDYYDYVKKYMK
Streptococcus_thermophilus_CNRZ1066	NC_006449	999990065_55822785	999990065	NULL	-	54	-	str0819A	NULL	@Lipid anchored	LaCOG03032	Lipid anchored		hypothetical protein	unknown	MKRWLLGLLALLCLVLMAACSKSAPSLEGEWQVQDALKKDYMIVFKKDKVKIGExMDGPKSKDDFIYYSLKVKDQGKETSYTVFFPTKSKEIALFLEPSDAKEPLKGQMLFAFNKKKKPDYYDYVKKYMK
Streptococcus_thermophilus_LMD-9	NC_008532	116627459_116627460	116627459	558927..559292	+	121	-	STER_0614	hypothetical protein	@Secretory(released) (with CS)	LaCOG99192	N-terminally anchored		putative hydrolase	enzyme	MHVFIKRLLFLLGIVLVLLLASFTYHRLALQRENASLNPVGQMVAVNGYKISVFVKGQGSQTLVFLSGAGTASSILDFKDVYDGFSKEYKIVVVERADYGYSEDTSKSRDVSVILSETRQSxMASLETLLWQENYPSEVKAVVCLDWAFPESYFQLKRHLQMLRLARWESQLGLLRLLPRQLYMPNENLSDSDRRLYQEIAYRQLLSQAMLNESLCAKENDKKVNSTSIKSQMPVLLMVSNGKGTGFGQEQWRHYATSFAKGQKNMEVTYYDSPHYFYHYQTKEVIRSIEEFIQETTD
Streptococcus_thermophilus_LMD-9	NC_008532	116627459_116627460	116627460	559454..559867	+	176	-	STER_0615	hypothetical protein	@Intracellular	LaCOG99192	N-terminally anchored		putative hydrolase	enzyme	MHVFIKRLLFLLGIVLVLLLASFTYHRLALQRENASLNPVGQMVAVNGYKISVFVKGQGSQTLVFLSGAGTASSILDFKDVYDGFSKEYKIVVVERADYGYSEDTSKSRDVSVILSETRQSxMASLETLLWQENYPSEVKAVVCLDWAFPESYFQLKRHLQMLRLARWESQLGLLRLLPRQLYMPNENLSDSDRRLYQEIAYRQLLSQAMLNESLCAKENDKKVNSTSIKSQMPVLLMVSNGKGTGFGQEQWRHYATSFAKGQKNMEVTYYDSPHYFYHYQTKEVIRSIEEFIQETTD
Streptococcus_thermophilus_LMD-9	NC_008532	116628395_999990070	116628395	1561256..1561396	-	46	-	STER_1674	hypothetical protein	@N-terminally anchored (with CS)	LaCOG99148	secreted		hypothetical protein	unknown	MNSKKIISSVSLATAVLATGIISQEEEAHADSVDNTTMTIASQAQPxLVTAEQFASAKATFKNNQEAQAQAQSAADSKKQTFGVCFLDT
Streptococcus_thermophilus_LMD-9	NC_008532	116628395_999990070	999990070	NULL	-	NULL	-	STER_1674C	NULL	@N-terminally anchored (No CS)	NULL	NULL	NULL	NULL	NULL	MNSKKIISSVSLATAVLATGIISQEEEAHADSVDNTTMTIASQAQPxLVTAEQFASAKATFKNNQEAQAQAQSAADSKKQTFGVCFLDT
Streptococcus_thermophilus_LMD-9	NC_008532	999990027_999990028_116627420_116627421_116627422	116627420	518062..518349	+	95	-	STER_0573	hypothetical protein	@Intracellular	NULL	NULL	NULL	NULL	NULL	LTFKEVVRRNSFKTYIWDVFFILSIIMVIYLLSNNIRIIIxMNYVIFTYSIILLLSTYFGHKKKLGVSTVSVVLVFILCFSALFGLSYSNIVLKLLISMILLLISVSFFSDRKKSGKKINYTHHCIRLLIHLLMIGCLFLWFxMTIIICGKLNFKFCPELATLLKEPIGTMKISCYIMSLDKTLYLAFLDTLGILMHKLAMLSKLSFLMFVRLECVVEQFFVVFRLDSVSCYVSYSNExMLQIYYTRTYTPTVTPVTPEGTPAESEGPKGQPQTGTPVFILGNPNVPIDETVKRTFDDGTTEKKVPDEGIYTIDENSKVTFTPEPDFVGKATGVTVKRVGKNGMPVTATYTPKVHPDTSFVDKEGNSLSPTEDGTKPTKDIPGYKIVKTEVDEKGNTRH…
Streptococcus_thermophilus_LMD-9	NC_008532	999990027_999990028_116627420_116627421_116627422	116627421	518371..519216	+	281	-	STER_0574	Uncharacterized conserved phage related protein	@Intracellular	NULL	NULL	NULL	NULL	NULL	LTFKEVVRRNSFKTYIWDVFFILSIIMVIYLLSNNIRIIIxMNYVIFTYSIILLLSTYFGHKKKLGVSTVSVVLVFILCFSALFGLSYSNIVLKLLISMILLLISVSFFSDRKKSGKKINYTHHCIRLLIHLLMIGCLFLWFxMTIIICGKLNFKFCPELATLLKEPIGTMKISCYIMSLDKTLYLAFLDTLGILMHKLAMLSKLSFLMFVRLECVVEQFFVVFRLDSVSCYVSYSNExMLQIYYTRTYTPTVTPVTPEGTPAESEGPKGQPQTGTPVFILGNPNVPIDETVKRTFDDGTTEKKVPDEGIYTIDENSKVTFTPEPDFVGKATGVTVKRVGKNGMPVTATYTPKVHPDTSFVDKEGNSLSPTEDGTKPTKDIPGYKIVKTEVDEKGNTRH…
Streptococcus_thermophilus_LMD-9	NC_008532	999990027_999990028_116627420_116627421_116627422	116627422	519257..519541	+	94	-	STER_0575	Possible cell surface protein	@LPxTG Cell-wall anchored	NULL	NULL	NULL	NULL	NULL	LTFKEVVRRNSFKTYIWDVFFILSIIMVIYLLSNNIRIIIxMNYVIFTYSIILLLSTYFGHKKKLGVSTVSVVLVFILCFSALFGLSYSNIVLKLLISMILLLISVSFFSDRKKSGKKINYTHHCIRLLIHLLMIGCLFLWFxMTIIICGKLNFKFCPELATLLKEPIGTMKISCYIMSLDKTLYLAFLDTLGILMHKLAMLSKLSFLMFVRLECVVEQFFVVFRLDSVSCYVSYSNExMLQIYYTRTYTPTVTPVTPEGTPAESEGPKGQPQTGTPVFILGNPNVPIDETVKRTFDDGTTEKKVPDEGIYTIDENSKVTFTPEPDFVGKATGVTVKRVGKNGMPVTATYTPKVHPDTSFVDKEGNSLSPTEDGTKPTKDIPGYKIVKTEVDEKGNTRH…
Streptococcus_thermophilus_LMD-9	NC_008532	999990027_999990028_116627420_116627421_116627422	999990028	NULL	+	101	-	STER_0527B	NULL	@Multi-transmembrane	NULL	NULL	NULL	NULL	NULL	LTFKEVVRRNSFKTYIWDVFFILSIIMVIYLLSNNIRIIIxMNYVIFTYSIILLLSTYFGHKKKLGVSTVSVVLVFILCFSALFGLSYSNIVLKLLISMILLLISVSFFSDRKKSGKKINYTHHCIRLLIHLLMIGCLFLWFxMTIIICGKLNFKFCPELATLLKEPIGTMKISCYIMSLDKTLYLAFLDTLGILMHKLAMLSKLSFLMFVRLECVVEQFFVVFRLDSVSCYVSYSNExMLQIYYTRTYTPTVTPVTPEGTPAESEGPKGQPQTGTPVFILGNPNVPIDETVKRTFDDGTTEKKVPDEGIYTIDENSKVTFTPEPDFVGKATGVTVKRVGKNGMPVTATYTPKVHPDTSFVDKEGNSLSPTEDGTKPTKDIPGYKIVKTEVDEKGNTRH…
Streptococcus_thermophilus_LMG_18311	NC_006448	55820181_55820180	55820180	88724..89545	-	273	-	stu0078	D-alanyl-D-alanine carboxypeptidase, truncated	@Intracellular	LaCOG01530	Secreted	D-alanyl-D-alanine carboxypeptidase , Penicillin-binding protein 5, C-terminal domain , Beta-lactamase	D-alanyl-D-alanine carboxypeptidase	cell-wall turnover	MTFLLCLGSVAPTFAADKKKGFDASAKHAIAVEATTGKILYEKDATTPTGIGSITKLLTAYMVYKAVDQGDLKWNTKVDISDYPFELTVSAGVSNIPLDARKYTVKQLLDATLICQxMMKAQLKDWGITDAKIVNASGLNNSYLGNNIYPGSKSDEENTMSAKGVAVIAQHVIKEYPEILDITKKTEANFDGVNKLKTFNYMLKGQPSYRKGVDGLQTGTTDLAGASFVAHSNESGMSIITVIINAEHTDTDDYAWFTATNELLNYVVYHWESKTIAKKGQAISKSQVDVLDGKSKQVSAVAKSDFNIIQKIDANNNKHIKVTTNQIQSPVKSGDKVGTTTFEDRTLVGDGYLPNQGMPSMELVAGKEVKKSFFLKVWWNHFVTFVNEKL
Streptococcus_thermophilus_LMG_18311	NC_006448	55820181_55820180	55820181	89607..89774	-	116	-	stu0079	D-alanyl-D-alanine carboxypeptidase, truncated	@N-terminally anchored (No CS)	LaCOG01530	Secreted	D-alanyl-D-alanine carboxypeptidase , Penicillin-binding protein 5, C-terminal domain , Beta-lactamase	D-alanyl-D-alanine carboxypeptidase	cell-wall turnover	MTFLLCLGSVAPTFAADKKKGFDASAKHAIAVEATTGKILYEKDATTPTGIGSITKLLTAYMVYKAVDQGDLKWNTKVDISDYPFELTVSAGVSNIPLDARKYTVKQLLDATLICQxMMKAQLKDWGITDAKIVNASGLNNSYLGNNIYPGSKSDEENTMSAKGVAVIAQHVIKEYPEILDITKKTEANFDGVNKLKTFNYMLKGQPSYRKGVDGLQTGTTDLAGASFVAHSNESGMSIITVIINAEHTDTDDYAWFTATNELLNYVVYHWESKTIAKKGQAISKSQVDVLDGKSKQVSAVAKSDFNIIQKIDANNNKHIKVTTNQIQSPVKSGDKVGTTTFEDRTLVGDGYLPNQGMPSMELVAGKEVKKSFFLKVWWNHFVTFVNEKL
Streptococcus_thermophilus_LMG_18311	NC_006448	55820237_55820238_55820239_55820240_55820241	55820237	156114..156494	+	126	-	stu0139	cyclo-nucleotide phosphodiesterase, truncated	@Intracellular	NULL	NULL	NULL	NULL	NULL	MTDSGATIVSGQGTSGTAVQGGTETVSATLTPVATNASVEASSSSSTVQASQEASAVLTNANQVTPAVPVQPETVTEPAHEGQTVDMQILSTTDIHTNLVNYDYYQDKPSQSIGLSKTACPYQKSPxMVDSGDMIQGTPFGTYKALIDPVAQGETHPMYKAFEMLGYDAETLGNHEFNLWPRIFGSHGxMDRMDKAAKINIINANVRNAQTGDYYYNPYKIVNKTFTDTDGKQVTLKIGITGVLPTQILVWDKANLEGKVTVDDPMEAVKTIVPQMKAAGADFILVAAHSGIGDNEYTKNEENEGYQIAGIEGVDAVATGHSHADFPNGDGTSFYAKYPGVDDVNGLINGKPVVMAGKFGDHLGIMDVKLTYTDGKWKVVNSKAKLEKIDTKSDIADKA…
Streptococcus_thermophilus_LMG_18311	NC_006448	55820237_55820238_55820239_55820240_55820241	55820238	156514..156699	+	61	-	stu0140	cyclo-nucleotide phosphodiesterase, truncated	@Intracellular	LaCOG00213	LPxTG Cell-wall anchored	NULL	cyclo-nucleotide phosphodiesterase	enzyme	MTDSGATIVSGQGTSGTAVQGGTETVSATLTPVATNASVEASSSSSTVQASQEASAVLTNANQVTPAVPVQPETVTEPAHEGQTVDMQILSTTDIHTNLVNYDYYQDKPSQSIGLSKTACPYQKSPxMVDSGDMIQGTPFGTYKALIDPVAQGETHPMYKAFEMLGYDAETLGNHEFNLWPRIFGSHGxMDRMDKAAKINIINANVRNAQTGDYYYNPYKIVNKTFTDTDGKQVTLKIGITGVLPTQILVWDKANLEGKVTVDDPMEAVKTIVPQMKAAGADFILVAAHSGIGDNEYTKNEENEGYQIAGIEGVDAVATGHSHADFPNGDGTSFYAKYPGVDDVNGLINGKPVVMAGKFGDHLGIMDVKLTYTDGKWKVVNSKAKLEKIDTKSDIADKA…
Streptococcus_thermophilus_LMG_18311	NC_006448	55820237_55820238_55820239_55820240_55820241	55820239	156683..157444	+	253	-	stu0141	cyclo-nucleotide phosphodiesterase, truncated	@Intracellular	LaCOG00213	LPxTG Cell-wall anchored	NULL	cyclo-nucleotide phosphodiesterase	enzyme	MTDSGATIVSGQGTSGTAVQGGTETVSATLTPVATNASVEASSSSSTVQASQEASAVLTNANQVTPAVPVQPETVTEPAHEGQTVDMQILSTTDIHTNLVNYDYYQDKPSQSIGLSKTACPYQKSPxMVDSGDMIQGTPFGTYKALIDPVAQGETHPMYKAFEMLGYDAETLGNHEFNLWPRIFGSHGxMDRMDKAAKINIINANVRNAQTGDYYYNPYKIVNKTFTDTDGKQVTLKIGITGVLPTQILVWDKANLEGKVTVDDPMEAVKTIVPQMKAAGADFILVAAHSGIGDNEYTKNEENEGYQIAGIEGVDAVATGHSHADFPNGDGTSFYAKYPGVDDVNGLINGKPVVMAGKFGDHLGIMDVKLTYTDGKWKVVNSKAKLEKIDTKSDIADKA…
Streptococcus_thermophilus_LMG_18311	NC_006448	55820237_55820238_55820239_55820240_55820241	55820240	157456..158205	+	249	-	stu0142	cyclo-nucleotide phosphodiesterase, truncated	@Intracellular	LaCOG00213	LPxTG Cell-wall anchored	NULL	cyclo-nucleotide phosphodiesterase	enzyme	MTDSGATIVSGQGTSGTAVQGGTETVSATLTPVATNASVEASSSSSTVQASQEASAVLTNANQVTPAVPVQPETVTEPAHEGQTVDMQILSTTDIHTNLVNYDYYQDKPSQSIGLSKTACPYQKSPxMVDSGDMIQGTPFGTYKALIDPVAQGETHPMYKAFEMLGYDAETLGNHEFNLWPRIFGSHGxMDRMDKAAKINIINANVRNAQTGDYYYNPYKIVNKTFTDTDGKQVTLKIGITGVLPTQILVWDKANLEGKVTVDDPMEAVKTIVPQMKAAGADFILVAAHSGIGDNEYTKNEENEGYQIAGIEGVDAVATGHSHADFPNGDGTSFYAKYPGVDDVNGLINGKPVVMAGKFGDHLGIMDVKLTYTDGKWKVVNSKAKLEKIDTKSDIADKA…
Streptococcus_thermophilus_LMG_18311	NC_006448	55820237_55820238_55820239_55820240_55820241	55820241	158195..158584	+	129	-	stu0143	hypothetical protein	@LPxTG Cell-wall anchored	LaCOG00213	LPxTG Cell-wall anchored	NULL	cyclo-nucleotide phosphodiesterase	enzyme	MTDSGATIVSGQGTSGTAVQGGTETVSATLTPVATNASVEASSSSSTVQASQEASAVLTNANQVTPAVPVQPETVTEPAHEGQTVDMQILSTTDIHTNLVNYDYYQDKPSQSIGLSKTACPYQKSPxMVDSGDMIQGTPFGTYKALIDPVAQGETHPMYKAFEMLGYDAETLGNHEFNLWPRIFGSHGxMDRMDKAAKINIINANVRNAQTGDYYYNPYKIVNKTFTDTDGKQVTLKIGITGVLPTQILVWDKANLEGKVTVDDPMEAVKTIVPQMKAAGADFILVAAHSGIGDNEYTKNEENEGYQIAGIEGVDAVATGHSHADFPNGDGTSFYAKYPGVDDVNGLINGKPVVMAGKFGDHLGIMDVKLTYTDGKWKVVNSKAKLEKIDTKSDIADKA…
Streptococcus_thermophilus_LMG_18311	NC_006448	55820267_55820268	55820267	182039..182245	+	68	-	stu0169	oligopeptide ABC uptake transporter substrate binding protein, truncated	@Lipid anchored	LaCOG00248	Lipid anchored	Bacterial extracellular solute-binding proteins, family 5 Middle	ABC-type oligopeptide transport system periplasmic component	transport	MIKKRNFKSIVAVGVIALASATLLAACGSKSTSSKDEINWYTPTEILTLDISKKFRSLFSLGAWELRKxMALGNSESNLLRVDKNGKLQPDLVKKLMWSSDGLTYTVTLRDGLKYSDGTKITAEDFVYTWQRMVDPATASEYAYLASDSHLVNVADIIAGNKSVDELGVKAEGNKVIFTLSNPSPQFKSLLSFSNFVPQHKEFVEKTGKQYGTKSDKQIYSGPFKVENWNGTSGSFKLVKNNNYWDAKHVKTKTINIQTVKKPDTAVQMYKQGQLDFARISSTSAIFNSNKKNKDVVTVPEATTSYMTYNETGKVKGLDNLKIRQALNLATDRKGIVEAAVDTGSVPDRSNGC
Streptococcus_thermophilus_LMG_18311	NC_006448	55820267_55820268	55820268	182220..183074	+	284	-	stu0170	oligopeptide ABC uptake transporter substrate binding protein, truncated	@Intracellular	LaCOG00248	Lipid anchored	Bacterial extracellular solute-binding proteins, family 5 Middle	ABC-type oligopeptide transport system periplasmic component	transport	MIKKRNFKSIVAVGVIALASATLLAACGSKSTSSKDEINWYTPTEILTLDISKKFRSLFSLGAWELRKxMALGNSESNLLRVDKNGKLQPDLVKKLMWSSDGLTYTVTLRDGLKYSDGTKITAEDFVYTWQRMVDPATASEYAYLASDSHLVNVADIIAGNKSVDELGVKAEGNKVIFTLSNPSPQFKSLLSFSNFVPQHKEFVEKTGKQYGTKSDKQIYSGPFKVENWNGTSGSFKLVKNNNYWDAKHVKTKTINIQTVKKPDTAVQMYKQGQLDFARISSTSAIFNSNKKNKDVVTVPEATTSYMTYNETGKVKGLDNLKIRQALNLATDRKGIVEAAVDTGSVPDRSNGC
Streptococcus_thermophilus_LMG_18311	NC_006448	55820975_55820976	55820975	850669..850848	+	59	-	stu0937	hypothetical protein	@Intracellular	LaCOG01137	variable	Alpha/beta hydrolase of unknown function (DUF915) , alpha/beta hydrolase fold , Flagellar basal body-associated protein FliL	cell surface hydrolase	enzyme	MVGSSSSHAERHMANAAKKSGVTQTIIEANVAEDGTVTLKGTIQKDAVNPIVLVNFDNNxMNMVGHSYGNIAIVYYMLQHGSDTSLPKLVKQVDIAGHFNGIIGMDEPEENSLDGEGKPTSMTGSYEELLSLGDNYPQGQVEVLNIYGNTGKESDERVTNLSSQSLAYLLKGHVKSYQEKKITGLNGQHSKLHETTLVDKPLNAFLWGK
Streptococcus_thermophilus_LMG_18311	NC_006448	55820975_55820976	55820976	850927..851376	+	149	-	stu0938	hypothetical protein	@Intracellular	LaCOG01137	variable	Alpha/beta hydrolase of unknown function (DUF915) , alpha/beta hydrolase fold , Flagellar basal body-associated protein FliL	cell surface hydrolase	enzyme	MVGSSSSHAERHMANAAKKSGVTQTIIEANVAEDGTVTLKGTIQKDAVNPIVLVNFDNNxMNMVGHSYGNIAIVYYMLQHGSDTSLPKLVKQVDIAGHFNGIIGMDEPEENSLDGEGKPTSMTGSYEELLSLGDNYPQGQVEVLNIYGNTGKESDERVTNLSSQSLAYLLKGHVKSYQEKKITGLNGQHSKLHETTLVDKPLNAFLWGK
Streptococcus_thermophilus_LMG_18311	NC_006448	55821283_55821282	55821282	1128243..1128620	-	125	-	stu1277	sortase, truncated	@Intracellular	LaCOG00749	N-terminally anchored	Sortase family	sortase	secretion	MRKDNKNKTPKKHRKWLEVLRWILIVVLLVVGLALISNKLIRNTIIAWNTNKYQVSKVSKKTIKKNKEARASYDFYTVKSVSTESVLQAQMGSQKLPVVGGIAIPEVGINLPIFKGLGNTELTxMKENQVMGGENNYSLASHHIFGIAGASDMLFSPIDRAKNGMKIYLTDKNKVYTYVISEVKIVQPTEVAVVDDTPGKSEVTLVTCTDAEATQRTVVKGNLESQVDFDKASSNILEDFNKSYNQFQS
Streptococcus_thermophilus_LMG_18311	NC_006448	55821283_55821282	55821283	1128633..1129004	-	123	-	stu1278	sortase, truncated	@N-terminally anchored (No CS)	LaCOG00749	N-terminally anchored	Sortase family	sortase	secretion	MRKDNKNKTPKKHRKWLEVLRWILIVVLLVVGLALISNKLIRNTIIAWNTNKYQVSKVSKKTIKKNKEARASYDFYTVKSVSTESVLQAQMGSQKLPVVGGIAIPEVGINLPIFKGLGNTELTxMKENQVMGGENNYSLASHHIFGIAGASDMLFSPIDRAKNGMKIYLTDKNKVYTYVISEVKIVQPTEVAVVDDTPGKSEVTLVTCTDAEATQRTVVKGNLESQVDFDKASSNILEDFNKSYNQFQS
Streptococcus_thermophilus_LMG_18311	NC_006448	55821664_55821663	55821663	1492994..1493899	-	301	-	stu1689	bacteriocin ABC exporter accessory protein, truncated	@Intracellular	LaCOG00047	N-terminally anchored	HlyD family secretion protein	bacteriocin ABC transporter, accessory protein	transport	MNPQLFKSTEFYHRRYHNMSTVLITPLILLVIFLFLFAFFAKKEVTVTSRGSIEPTKVIAVIQSTSDNTIIDNQLVANKVVKKGDTLVQYSETMEASQKEGLQKQLELLKRxMGVAKTNTEVNNQAAIASNTGSAIDNQISQLQTQVSEYEALSQAITNHETTLPEGNPHQATLNAYNSQYATTPDASVTDQYLSQVNTNISSLNASIGNLEIQKAGTGTVVTYDNSDSTKKEALKNQFLQNAGQQLSSVETQITDTESKINQADVLLTNTLIQSPEDGILHLSQADKKATMAATGTELAQLYPDMTQTQEVAITYYVNSDYVPKLQKGQSVRLTLDKVGNHGTTIIGKLESIDNSATETERGNVFRVTARASISEKEAQNLRYGLESRVTSVIDQKTY…
Streptococcus_thermophilus_LMG_18311	NC_006448	55821664_55821663	55821664	1494027..1494362	-	111	-	stu1690	bacteriocin ABC exporter accessory protein, truncated	@Secretory(released) (with CS)	LaCOG00047	N-terminally anchored	HlyD family secretion protein	bacteriocin ABC transporter, accessory protein	transport	MNPQLFKSTEFYHRRYHNMSTVLITPLILLVIFLFLFAFFAKKEVTVTSRGSIEPTKVIAVIQSTSDNTIIDNQLVANKVVKKGDTLVQYSETMEASQKEGLQKQLELLKRxMGVAKTNTEVNNQAAIASNTGSAIDNQISQLQTQVSEYEALSQAITNHETTLPEGNPHQATLNAYNSQYATTPDASVTDQYLSQVNTNISSLNASIGNLEIQKAGTGTVVTYDNSDSTKKEALKNQFLQNAGQQLSSVETQITDTESKINQADVLLTNTLIQSPEDGILHLSQADKKATMAATGTELAQLYPDMTQTQEVAITYYVNSDYVPKLQKGQSVRLTLDKVGNHGTTIIGKLESIDNSATETERGNVFRVTARASISEKEAQNLRYGLESRVTSVIDQKTY…
Streptococcus_thermophilus_LMG_18311	NC_006448	999990001_55820911	55820911	792954..793433	+	159	mur2	stu0869	peptidoglycan hydrolase	@Intracellular	LaCOG00186	Secreted	Mannosyl-glycoprotein endo-beta-N-acetylglucosaminidase , LysM domain , Bacterial SH3 domain , Bacterial surface layer protein	N-acetylglucosaminidase	cell-wall turnover	MKEGLYVSSFKEVFCFYSGGFFLFTFFVLAFTTDKKMITVLLLKLKIPTIKLRRLLLIVSERLRDRLVRTTISMPLFxMESNSGQSGLSQAPYYNFFGIKGSYNGNSVTMRTWENDGTGNTYEIDEPFHSYGSLSDSLADYAALMTSSTYSGTWKSNTSSYADATQTLTGTYATDSLYASKLNSIIAYYGLTIYDQAPVTQETSSSSGLVWNNYRGSYTDAETLSIDVAWASYKNYK
Streptococcus_thermophilus_LMG_18311	NC_006448	999990001_55820911	999990001	NULL	+	77	-	stu0869-N	pseudogene	@N-terminally anchored (No CS)	LaCOG00186	Secreted	Mannosyl-glycoprotein endo-beta-N-acetylglucosaminidase , LysM domain , Bacterial SH3 domain , Bacterial surface layer protein	N-acetylglucosaminidase	cell-wall turnover	MKEGLYVSSFKEVFCFYSGGFFLFTFFVLAFTTDKKMITVLLLKLKIPTIKLRRLLLIVSERLRDRLVRTTISMPLFxMESNSGQSGLSQAPYYNFFGIKGSYNGNSVTMRTWENDGTGNTYEIDEPFHSYGSLSDSLADYAALMTSSTYSGTWKSNTSSYADATQTLTGTYATDSLYASKLNSIIAYYGLTIYDQAPVTQETSSSSGLVWNNYRGSYTDAETLSIDVAWASYKNYK

## Sheet: S2-pseudogenes_unique
Unique pseudogenes: pseudogenes encoding fragments of proteins, for which no complimentary protein fragments could be found in adjacent pseudogenes
Species	NC-number	GI	Location in the genome/plasmid	Strand	Length	Gene	Synonym	SCL	LaCOG	Product
Enterococcus_faecalis_V583	NC_004668	29375178_999990026_29375179	999990026	NULL	+	51	-	EF0565	NULL	@Intracellular	NULL	NULL	NULL	NULL	NULL	MKKVISTILLVILFVGSGYVVNAAPEMKSLTNFETNDQHYDLQGIEHSFCxVLNFKTSRKDITAKTILKFVYLKKTDNELNNASASIKDCIRYATSIGVNMExMKNELDFNQVKSEIDKDHPVLLCYKPNKTDLMEPYLLAVAHGYVYVAPDGQNTKEPFMSTSIWMSNYIYPSILTTLANKNK
Enterococcus_faecalis_V583	NC_004668	29377898	2486..4075	+	529	traC-2	EF_B0004	Intracellular	LaCOG00248	TraC protein
Lactobacillus_acidophilus_NCFM	NC_006814	58336391	35227..35490	-	87	-	LBA0040	Intracellular	LaCOG00793	hypothetical protein
Lactobacillus_acidophilus_NCFM	NC_006814	58337892	1641635..1646614	-	1659	-	LBA1633	LPxTG Cell-wall anchored	LaCOG01470	surface protein
Lactobacillus_acidophilus_NCFM	NC_006814	58337883	1627192..1627344	-	50	-	LBA1623	Intracellular	Protein with only DH in non-LAB	putative transporter
Lactobacillus_acidophilus_NCFM	NC_006814	58337884	1627314..1627451	-	45	-	LBA1624	Intracellular	Protein with only DH in non-LAB	putative transporter
Lactobacillus_casei_ATCC_334	NC_008526	116495969	2512382..2513212	-	276	-	LSEI_2538	Intracellular /TMH start AFTER 60	LaCOG00915	cell surface protein
Lactobacillus_casei_ATCC_334	NC_008526	116494151	588117..589088	+	323	-	LSEI_0599	Intracellular	LaCOG01653	Lyzozyme M1 (1,4-beta-N-acetylmuramidase)
Lactobacillus_casei_ATCC_334	NC_008526	116494164	604568..605230	+	220	-	LSEI_0614	N-terminally anchored (No CS)	LaCOG01871	hypothetical protein
Lactobacillus_casei_ATCC_334	NC_008502	999990033	NULL	NULL	255	cscC	LSEI_0608	Secretory(released) (with CS)	LaCOG02044	hypothetical protein
Lactobacillus_casei_BL23	NC_010999	191638039	1218083..1218964	+	293	-	LCABL_12630	LPxTG Cell-wall anchored	LaCOG00915	Cell surface protein
Lactobacillus_casei_BL23	NC_010999	191637184	368451..369293	+	280	-	LCABL_03660	N-terminally anchored (No CS)	LaCOG03439	Beta-lactamase class A
Lactobacillus_casei_BL23	NC_010999	191637063	240825..241169	+	114	-	LCABL_02390	Intracellular	LaCOG99313	hypothetical protein
Lactobacillus_casei_BL23	NC_010999	191637457	628067..628324	+	85	-	LCABL_06400	Secretory(released) (with CS)	Protein with only DH in non-LAB	Predicted outer membrane protein
Lactobacillus_delbrueckii_bulgaricus_ATCC_BAA-365	NC_008529	116514196	1036292..1036603	-	103	-	LBUL_1122	Intracellular	LaCOG01137	alpha/beta hydrolase superfamily protein
Lactobacillus_delbrueckii_bulgaricus_ATCC_BAA-365	NC_008529	116514215	1052524..1053072	+	182	-	LBUL_1146	Intracellular	LaCOG99095	hypothetical protein
Lactobacillus_delbrueckii_bulgaricus_ATCC_BAA-365	NC_008529	116514764	1656193..1656450	-	85	-	LBUL_1821	N-terminally anchored (with CS)	LaCOG99139	hypothetical protein
Lactobacillus_delbrueckii_bulgaricus_ATCC11842	NC_008054	104773447	234845..236437	+	530	oppA1II	Ldb0281	Intracellular	LaCOG00248	Oligopeptide ABC transporter, substrate binding protein
Lactobacillus_delbrueckii_bulgaricus_ATCC11842	NC_008054	104773974	820306..821148	+	280	pstS	Ldb0956	Secretory(released) (with CS)	LaCOG01129	Phosphate ABC transporter, phosphate binding protein
Lactobacillus_delbrueckii_bulgaricus_ATCC11842	NC_008054	104773334	97866..98486	+	206	-	Ldb0117	N-terminally anchored (No CS)	LaCOG99307	hypothetical protein
Lactobacillus_delbrueckii_bulgaricus_ATCC11842	NC_008054	104774271	1207396..1207971	-	191	-	Ldb1404	LPxTG Cell-wall anchored	Protein with only DH in non-LAB	hypothetical protein
Lactobacillus_helveticus_DPC_4571	NC_010080	161507398	959137..961713	+	858	-	lhv_0979	Intracellular	LaCOG01470	putative surface protein
Lactobacillus_helveticus_DPC_4571	NC_010080	161507987	1750306..1750890	-	194	-	lhv_1783	N-terminally anchored (No CS)	LaCOG01855	penicillin-binding protein
Lactobacillus_helveticus_DPC_4571	NC_010080	161507410	975374..976123	+	249	-	lhv_0991	N-terminally anchored (No CS)	LaCOG02519	putative surface protein
Lactobacillus_helveticus_DPC_4571	NC_010080	161508018	1795001..1795633	+	210	-	lhv_1826	Intracellular	LaCOG90004	hypothetical protein
Lactobacillus_helveticus_DPC_4571	NC_010080	161506782	198069..198746	-	225	-	lhv_0196	Intracellular	LaCOG99064	DNA polymerase
Lactobacillus_helveticus_DPC_4571	NC_010080	161506645	16224..16832	+	202	-	lhv_0015	Intracellular	LaCOG99068	hypothetical protein
Lactobacillus_helveticus_DPC_4571	NC_010080	161507395	955189..956025	+	278	-	lhv_0973	Secretory(released) (with CS)	Protein with only DH in non-LAB	hypothetical protein
Lactobacillus_johnsonii_NCC_533	NC_005362	42519444	1439198..1439677	-	159	-	LJ1570	Intracellular	LaCOG00749	hypothetical protein
Lactobacillus_johnsonii_NCC_533	NC_005362	42519072	1065441..1065680	-	79	-	LJ1146	N-terminally anchored (No CS)	LaCOG01979	hypothetical protein
Lactobacillus_johnsonii_NCC_533	NC_005362	42519852	1918304..1918828	-	174	-	LJ1803	Lipid anchored	LaCOG02146	hypothetical protein
Lactobacillus_johnsonii_NCC_533	NC_005362	42518833	809354..809656	+	100	-	LJ0908	Intracellular	LaCOG03110	hypothetical protein
Lactobacillus_plantarum_WCFS1	NC_004567	28379064	2248780..2249673	-	297	-	lp_2520	Intracellular	LaCOG00646	extracellular protein, gamma-D-glutamate-meso-diaminopimelate muropeptidase (putative)
Lactobacillus_plantarum_WCFS1	NC_004567	28377874	981385..982341	-	318	-	lp_1081	N-terminally anchored (No CS)	LaCOG01716	hypothetical protein
Lactobacillus_plantarum_WCFS1	NC_004567	28379289	2506484..2507101	-	205	-	lp_2809	N-terminally anchored (No CS)	LaCOG01816	hypothetical protein
Lactobacillus_plantarum_WCFS1	NC_004567	28379777	3063018..3063296	-	92	-	lp_3454	LPxTG Cell-wall anchored	LaCOG02625	hypothetical protein
Lactobacillus_plantarum_WCFS1	NC_004567	28379744	3024824..3028234	-	1136	-	lp_3412	N-terminally anchored (with CS)	LaCOG99255	extracellular protein
Lactobacillus_reuteri_F275_JGI	NC_009513	148544873	1726272..1727123	-	283	-	Lreu_1667	Intracellular	LaCOG00073	alpha/beta fold family hydrolase-like protein
Lactobacillus_reuteri_F275_JGI	NC_009513	148544572	1412079..1413677	-	532	-	Lreu_1355	Secretory(released) (with CS)	LaCOG99347	hypothetical protein
Lactobacillus_reuteri_F275_Kitasato	NC_010609	184154210	1765688..1766581	-	297	-	LAR_1555	Intracellular	LaCOG00073	hypothetical protein
Lactobacillus_reuteri_F275_Kitasato	NC_010609	999990062	NULL	NULL	278	NULL	LAR_1773	N-terminally anchored (No CS)	LaCOG99310	hypothetical protein
Lactobacillus_sakei_23K	NC_007576	81429203	1567975..1568571	-	198	srtA2	LSA1591	Intracellular	LaCOG00749	Putative surface protein transpeptidase 2 (Sortase 2)
Lactobacillus_salivarius_UCC118	NC_007929	90962560	1671456..1672142	+	228	-	LSL_1591	Secretory(released) (with CS)	LaCOG02567	hypothetical protein
Lactococcus_lactis_cremoris_MG1363	NC_009004	125623998	1133124..1133750	+	208	-	llmg_1168	Intracellular	LaCOG00196	putative polysaccharide deacetylase
Lactococcus_lactis_cremoris_MG1363	NC_009004	125623765	893584..894645	+	353	-	llmg_0924	Intracellular /TMH start AFTER 60	LaCOG00915	hypothetical protein
Lactococcus_lactis_cremoris_MG1363	NC_009004	125624246	1404048..1404506	+	152	-	llmg_1435	Secretory(released) (with CS)	LaCOG00915	putative secreted protein
Lactococcus_lactis_cremoris_MG1363	NC_009004	125624245	1403462..1403986	+	174	cscB	llmg_1434	Secretory(released) (with CS)	LaCOG01034	putative secreted protein
Lactococcus_lactis_cremoris_MG1363	NC_009004	125622937	52156..52938	-	260	-	llmg_0056	Intracellular	LaCOG01138	hypothetical protein
Lactococcus_lactis_cremoris_MG1363	NC_009004	125625221	2414829..2417606	-	925	-	llmg_2465	LPxTG Cell-wall anchored	LaCOG01470	hypothetical protein
Lactococcus_lactis_cremoris_MG1363	NC_009004	125624030	1168384..1168731	+	115	-	llmg_1201	Intracellular	LaCOG01500	hypothetical protein
Lactococcus_lactis_cremoris_MG1363	NC_009004	125624493	1672592..1674109	-	505	-	llmg_1698	N-terminally anchored (with CS)	LaCOG02406	hypothetical protein
Lactococcus_lactis_cremoris_MG1363	NC_009004	125624403	1574963..1575793	-	276	-	llmg_1602	Intracellular	LaCOG02514	putative transcriptional regulator
Lactococcus_lactis_cremoris_MG1363	NC_009004	125623926	1054301..1055044	+	247	-	llmg_1095	Intracellular	LaCOG02581	hypothetical protein
Lactococcus_lactis_cremoris_MG1363	NC_009004	125623560	693318..693521	+	67	-	llmg_0704	Intracellular	LaCOG99184	hypothetical protein
Lactococcus_lactis_cremoris_MG1363	NC_009004	125623483	611839..612519	+	226	abiP	llmg_0623	N-terminally anchored (No CS)	LaCOG99215	abortive phage resistance protein abiP
Lactococcus_lactis_cremoris_MG1363	NC_009004	125624244	1400795..1403095	-	820	-	llmg_1433	Secretory(released) (with CS)	LaCOG99370	putative secreted protein
Lactococcus_lactis_cremoris_SK11	NC_008527	116511736	931681..932013	+	110	-	LACR_0988	Lipid anchored	LaCOG00633	hypothetical protein
Lactococcus_lactis_cremoris_SK11	NC_008527	116512384	1587046..1588047	-	333	-	LACR_1682	Secretory(released) (with CS)	LaCOG00915	cell surface protein , pseudogene, C-terminal frameshift
Lactococcus_lactis_cremoris_SK11	NC_008527	116510980	141098..141571	+	233	csc WxL	LACR_0154	Secretory(released) (with CS)	LaCOG01034	cell surface protein , pseudogene, frameshift at N-term
Lactococcus_lactis_cremoris_SK11	NC_008527	116512224	1432090..1432374	+	94	-	LACR_1510	Intracellular	LaCOG01158	hypothetical protein
Lactococcus_lactis_cremoris_SK11	NC_008527	116512633	1836752..1837354	-	200	-	LACR_1944	Intracellular	LaCOG01177	DNA uptake protein related DNA-binding protein
Lactococcus_lactis_cremoris_SK11	NC_008527	116513130	2320855..2321373	-	172	-	LACR_2489	Intracellular	LaCOG01471	hypothetical protein
Lactococcus_lactis_cremoris_SK11	NC_008527	116512150	1349535..1350668	-	377	-	LACR_1432	Intracellular	LaCOG02303	Endoglucanase Y
Lactococcus_lactis_cremoris_SK11	NC_008527	116511272	435063..435599	+	178	-	LACR_0463	Intracellular	LaCOG02426	hypothetical protein
Lactococcus_lactis_cremoris_SK11	NC_008527	116511569	753917..754315	+	243	-	LACR_0809	LPxTG Cell-wall anchored	LaCOG02496	hypothetical protein
Lactococcus_lactis_cremoris_SK11	NC_008527	116512354	1560785..1561195	-	136	-	LACR_1651	Intracellular	LaCOG02620	hypothetical protein
Lactococcus_lactis_cremoris_SK11	NC_008527	116510870	34547..34849	+	100	-	LACR_0035	Lipid anchored	LaCOG02692	hypothetical protein
Lactococcus_lactis_cremoris_SK11	NC_008527	116512967	2152117..2152506	-	129	-	LACR_2305	Intracellular	LaCOG02700	hypothetical protein
Lactococcus_lactis_cremoris_SK11	NC_008527	116512894	2092098..2092799	-	233	-	LACR_2232	N-terminally anchored (with CS)	LaCOG03045	hypothetical protein
Lactococcus_lactis_cremoris_SK11	NC_008527	116511565	747244..748650	+	468	-	LACR_0803	N-terminally anchored (No CS)	LaCOG03062	hypothetical protein
Lactococcus_lactis_cremoris_SK11	NC_008527	116512881	2079796..2080281	+	161	-	LACR_2219	Intracellular	LaCOG99152	hypothetical protein
Lactococcus_lactis_lactis_IL1403	NC_002662	15672066	88652..88870	+	72	yaiG	L88635	N-terminally anchored (No CS)	LaCOG00047	hypothetical protein
Lactococcus_lactis_lactis_IL1403	NC_002662	15672889	931316..931921	+	201	yjdB	L131027	N-terminally anchored (No CS)	LaCOG00633	hypothetical protein
Lactococcus_lactis_lactis_IL1403	NC_002662	15673284	1336910..1337914	-	334	yndG	L136652	Intracellular	LaCOG00887	metal ABC transporter substrate binding protein
Lactococcus_lactis_lactis_IL1403	NC_002662	15673179	1217351..1219600	+	749	csc WxL	L17069	Intracellular	LaCOG99301	cscC WxL, pseudogene, no SP, interrupted by IS
Lactococcus_lactis_lactis_IL1403	NC_002662	15673180	1219654..1219971	+	105	cscD	L19387	LPxTG Cell-wall anchored	Orphan	hypothetical protein
Leuconostoc_mesenteroides_ATCC_8293	NC_008531	116617468	298091..299647	+	518	-	LEUM_0343	Intracellular	LaCOG00248	ABC-type oligopeptide transport system, periplasmic component
Oenococcus_oeni_PSU-1	NC_008528	116491088	996930..997589	-	219	-	OEOE_1065	Intracellular	LaCOG00659	D-alanyl-D-alanine carboxypeptidase
Oenococcus_oeni_PSU-1	NC_008528	116491077	983777..984268	-	163	-	OEOE_1054	N-terminally anchored (No CS)	LaCOG01803	ABC-type metal ion transport system, periplasmic component/surface antigen
Oenococcus_oeni_PSU-1	NC_008528	116491491	1431758..1432897	-	379	-	OEOE_1511	N-terminally anchored (No CS)	LaCOG03173	hypothetical protein,cscC, pseudogene, C-term truncated
Pediococcus_pentosaceus_ATCC_25745	NC_008525	116491918	109733..110560	+	275	-	PEPE_0101	Intracellular	LaCOG01137	alpha/beta hydrolase superfamily protein
Pediococcus_pentosaceus_ATCC_25745	NC_008525	116491877	54772..61776	+	2334	-	PEPE_0059	LPxTG Cell-wall anchored	LaCOG90001	Subtilisin-like serine protease
Streptococcus_thermophilus_CNRZ1066	NC_006449	55823438	1358664..1359413	-	249	-	str1533	Intracellular	LaCOG00421	SPFH domain/Band 7 family protein
Streptococcus_thermophilus_LMD-9	NC_008532	116628215	1385233..1386828	-	531	-	STER_1479	Intracellular	LaCOG01448	septation ring formation regulator EzrA
Streptococcus_thermophilus_LMD-9	NC_008532	116627680	799488..799742	+	84	-	STER_0865	Intracellular	LaCOG03032	hypothetical protein
Streptococcus_thermophilus_LMD-9	NC_008532	116628650	1818918..1819673	+	282	-	STER_1968	N-terminally anchored (No CS)	LaCOG03364	hypothetical protein
Streptococcus_thermophilus_LMG_18311	NC_006448	55821509	1351024..1351542	-	172	-	stu1533	Intracellular	LaCOG00421	conserved hypothetical protein, SPFH domain/Band 7 family protein, truncated
Streptococcus_thermophilus_LMG_18311	NC_006448	55821118	975981..976400	-	139	-	stu1106	Intracellular	LaCOG01742	exopolysaccharide biosynthesis protein, truncated
