# Supplementary material for: LAB-Secretome: a genome-scale comparative analysis of the predicted extracellular and surface-associated proteins of Lactic Acid Bacteria
Source: BMC Genomics. 2010 Nov 23;11:651. doi: 10.1186/1471-2164-11-651 (PMC3017865; doi:10.1186/1471-2164-11-651)
Supplement: Additional file 4 — Interesting cases of extracellular protein families. The distribution of binding protein families: sheet S1: Nlpc-P60 families; sheet S2: Cell surface hydrolase; sheet S3: Binding proteins. [file 1471-2164-11-651-S4.XLSX]

## Sheet: S1 Nlpc-P60 families 
LaCOG	#Occurance	Streptococcus_thermophilus_LMG_18311	Lactobacillus_helveticus_DPC_4571	Lactobacillus_fermentum_IFO_3956	Lactobacillus_plantarum_WCFS1	Pediococcus_pentosaceus_ATCC_25745	Streptococcus_thermophilus_CNRZ1066	Lactobacillus_casei_BL23	Enterococcus_faecalis_V583	Lactobacillus_sakei_23K	Lactobacillus_johnsonii_NCC_533	Lactobacillus_delbrueckii_bulgaricus_ATCC_BAA-365	Lactobacillus_reuteri_F275_JGI	Lactobacillus_reuteri_F275_Kitasato	Lactococcus_lactis_cremoris_SK11	Lactococcus_lactis_lactis_IL1403	Lactobacillus_casei_ATCC_334	Leuconostoc_mesenteroides_ATCC_8293	Leuconostoc_citreum_KM20	Lactococcus_lactis_cremoris_MG1363	Lactobacillus_salivarius_UCC118	Lactobacillus_acidophilus_NCFM	Oenococcus_oeni_PSU-1	Lactobacillus_gasseri_ATCC_33323	Lactobacillus_brevis_ATCC_367	Lactobacillus_delbrueckii_bulgaricus_ATCC11842	Streptococcus_thermophilus_LMD-9	Product	Function category	SCL	Size of the cluster	Domains
LaCOG99366	1	-	-	-	-	-	-	-	+	-	-	-	-	-	-	-	-	-	-	-	-	-	-	-	-	-	-	glutamyl-diamino acid-endopeptidase, NLP/P60 family lipoprotein	cell-wall turnover	Lipid anchored	2	NlpC/P60 family
LaCOG00354	4	-	-	-	-	-	-	-	-	-	-	-	-	-	+	+	-	+	-	+	-	-	-	-	-	-	-	cell wall-associated hydrolase with YG repeats,	enzyme	N-terminally anchored	4	NlpC/P60 family
LaCOG03437	3	-	-	-	+	+	-	-	-	-	-	-	-	-	-	-	-	-	-	-	-	-	-	-	+	-	-	gamma-D-glutamate-meso-diaminopimelate muropeptidase , Cell wall-associated hydrolase	Cell-wall turnover	Secreted	5	NlpC/P60 family
LaCOG01848	11	-	-	+	+	+	-	+	-	+	-	-	-	-	-	-	+	+	+	-	+	-	+	-	+	-	-	N-acetylmuramoyl-L-alanine amidase,	cell-wall turnover	N-terminally anchored	12	Bacterial SH3 domain , N-acetylmuramoyl-L-alanine amidase
LaCOG90015	11	-	-	+	+	+	-	-	-	-	-	+	+	+	-	-	-	+	-	-	+	-	+	-	+	+	-	Cell wall-associated hydrolase, NLP/P60 protein gamma-D-glutamate-meso-diaminopimelate muropeptidase	cell-wall turnover	Secreted	16	LysM domain , NlpC/P60 family
LaCOG00918	25	+	+	+	+	+	+	+	+	+	+	+	+	+	-	+	+	+	+	+	+	+	+	+	+	+	+	N-acetylglucosaminidase, muramidase	cell-wall turnover	N-terminally anchored	32	Mannosyl-glycoprotein endo-beta-N-acetylglucosaminidase , LysM domain , Aminodeoxychorismate lyase
LaCOG00646	18	-	+	+	+	-	-	+	-	+	+	+	+	+	+	+	+	+	-	+	-	+	-	+	+	+	-	cell wall-associated hydrolase, extracellular protein gamma-D-glutamate-meso-diaminopimelate muropeptidase (putative)	cell-wall turnover	Secreted	34	NlpC/P60 family , Putative peptidoglycan binding domain , Putative cell wall binding repeat , Transglycosylase SLT domain
LaCOG01653	17	-	-	-	-	-	-	+	-	-	-	-	-	-	-	-	-	-	-	-	-	-	-	-	-	-	-	lyzozyme M1 (1 4-beta-N-acetylmuramidase),endolysin phage lysin	cell-wall turnover	variable	39	Glycosyl hydrolases family 25 , Bacterial SH3 domain , Bacterial SH3 domain , LysM domain , Bacterial surface layer protein
					0

## Sheet: S2 Cell surface hydrolase 
LaCOG	Product	Function category	SCL	Size of the cluster	Streptococcus_thermophilus_LMG_18311	Lactobacillus_helveticus_DPC_4571	Lactobacillus_fermentum_IFO_3956	Lactobacillus_plantarum_WCFS1	Pediococcus_pentosaceus_ATCC_25745	Streptococcus_thermophilus_CNRZ1066	Lactobacillus_casei_BL23	Enterococcus_faecalis_V583	Lactobacillus_sakei_23K	Lactobacillus_johnsonii_NCC_533	Lactobacillus_delbrueckii_bulgaricus_ATCC_BAA-365	Lactobacillus_reuteri_F275_JGI	Lactobacillus_reuteri_F275_Kitasato	Lactococcus_lactis_cremoris_SK11	Lactococcus_lactis_lactis_IL1403	Lactobacillus_casei_ATCC_334	Leuconostoc_mesenteroides_ATCC_8293	Leuconostoc_citreum_KM20	Lactococcus_lactis_cremoris_MG1363	Lactobacillus_salivarius_UCC118	Lactobacillus_acidophilus_NCFM	Oenococcus_oeni_PSU-1	Lactobacillus_gasseri_ATCC_33323	Lactobacillus_brevis_ATCC_367	Lactobacillus_delbrueckii_bulgaricus_ATCC11842	Streptococcus_thermophilus_LMD-9
LaCOG02848	glycosyl hydrolase family 25 (putative), lysin	Cell-wall turnover	Secreted	2	-	-	-	+	-	-	-	-	-	-	-	-	-	-	-	-	-	-	-	-	-	-	-	+	-	-
LaCOG99372	glycosyl hydrolase family 31, Alpha-glucosidase	enzyme	Secreted, LPxTG Cell-wall anchored	2	-	-	-	-	-	-	-	+	-	-	-	-	-	-	-	+	-	-	-	-	-	-	-	-	-	-
LaCOG99170	hypothetical proteinCell wall-associated hydrolase	unknown	secreted	2	-	-	-	-	-	-	+	-	-	-	-	-	-	-	-	+	-	-	-	-	-	-	-	-	-	-
LaCOG99090	glycosyl hydrolase family 18, Predicted glycosyl hydrolase	enzyme	Lipid anchored	2	-	-	-	-	-	-	-	-	-	-	+	-	-	-	-	-	-	-	-	-	-	-	-	-	+	-
LaCOG99338	peptidoglycan hydrolase (putative), glucosyltransferase-S	Cell-wall turnover	N-terminally anchored	2	-	-	-	-	-	-	-	+	-	-	-	-	-	-	-	-	-	+	-	-	-	-	-	-	-	-
LaCOG01618	cell surface hydrolase membrane-bound (putative), hydrolase of the alpha/beta superfamily	enzyme	N-terminally anchored	3	-	-	-	+	+	-	-	-	-	-	-	-	-	-	-	-	-	-	-	-	-	-	-	+	-	-
LaCOG03437	gamma-D-glutamate-meso-diaminopimelate muropeptidase , Cell wall-associated hydrolase	Cell-wall turnover	Secreted	3	-	-	-	+	+	-	-	-	-	-	-	-	-	-	-	-	-	-	-	-	-	-	-	+	-	-
LaCOG99192	putative hydrolase,	enzyme	N-terminally anchored	3	+	-	-	-	-	+	-	-	-	-	-	-	-	-	-	-	-	-	-	-	-	-	-	-	-	+
LaCOG01862	3 5-cyclic-nucleotide phosphodiesterase, phosphohydrolase	enzyme	N-terminally anchored	3	-	-	-	+	-	-	+	-	-	-	-	-	-	-	-	+	-	-	-	-	-	-	-	-	-	-
LaCOG02615	glycosyl hydrolase family 20, lacto-N-biosidase	enzyme	Secreted LPxTG Cell-wall anchored	3	-	-	-	-	-	-	+	+	-	-	-	-	-	-	-	+	-	-	-	-	-	-	-	-	-	-
LaCOG99371	Alpha-glucosidase family 31 of glycosyl hydrolase,	enzyme	Secreted LPxTG Cell-wall anchored	3	-	-	-	-	-	-	+	+	-	-	-	-	-	-	-	+	-	-	-	-	-	-	-	-	-	-
LaCOG02721	serine/threonine phosphatase, phosphohydrolase	enzyme	N-terminally anchored C-terminus inside	3	-	-	-	-	-	-	-	-	-	-	-	-	-	+	+	-	-	-	+	-	-	-	-	-	-	-
LaCOG01920	alpha/beta hydrolase superfamily protein,	enzyme	N-terminally anchored	4	-	-	-	+	-	-	+	-	-	-	-	-	-	-	-	+	-	-	-	-	-	-	-	+	-	-
LaCOG02785	cell-surface hydrolase, alpha/beta hydrolase superfamily protein	enzyme	N-terminally anchored	4	-	-	-	+	-	-	+	-	+	-	-	-	-	-	-	+	-	-	-	-	-	-	-	-	-	-
LaCOG02567	alpha/beta hydrolase superfamily enzyme,	enzyme	N-terminally anchored	4	-	-	-	-	-	-	-	+	-	-	+	-	-	-	+	-	-	-	-	+	-	-	-	-	-	-
LaCOG01031	hydrolase of the alpha/beta superfamily,	enzyme	N-terminally anchored	4	-	-	-	-	-	-	-	+	-	-	-	-	-	+	+	-	-	-	+	-	-	-	-	-	-	-
LaCOG02690	glycosyl hydrolase family 18, Possible chitinase (chitin-binding domain type 3)	enzyme	Secreted	4	-	-	-	-	-	-	-	+	-	-	-	-	-	+	+	-	-	-	+	-	-	-	-	-	-	-
LaCOG90023	serine/threonine phosphatase, phosphohydrolase	enzyme	N-terminally anchored	4	-	-	-	-	-	-	-	+	-	-	-	-	-	+	+	-	-	-	+	-	-	-	-	-	-	-
LaCOG00354	cell wall-associated hydrolase with YG repeats,	enzyme	N-terminally anchored	4	-	-	-	-	-	-	-	-	-	-	-	-	-	+	+	-	+	-	+	-	-	-	-	-	-	-
LaCOG01277	cysteine, histidine-dependent amidohydrolases/peptidase, surface antigen	enzyme	N-terminally anchored	4	-	-	-	-	-	-	-	+	-	-	-	-	-	-	-	-	+	+	+	-	-	-	-	-	-	-
LaCOG02019	cell surface hydrolase membrane-bound (putative), hydrolase of the alpha/beta superfamily	enzyme	N-terminally anchored	5	-	-	+	+	-	-	+	-	-	-	-	-	-	-	-	+	-	-	-	-	-	-	-	+	-	-
LaCOG90016	Membrane associated glycosyl hydrolase with glucan-binding domain ,	enzyme	Secreted	5	-	-	-	-	-	-	-	-	-	-	-	+	+	-	-	-	+	+	-	-	-	+	-	-	-	-
LaCOG02303	beta-glucanase/endoglucanase, glycosyl hydrolase	enzyme	N-terminally anchored	7	-	-	-	-	-	-	-	-	-	+	-	+	+	+	-	-	-	-	-	-	+	-	+	+	-	-
LaCOG00654	endonuclease/exonuclease/phosphatase family protein, metal-dependent hydrolase	enzyme	N-terminally anchored	8	-	-	+	-	-	-	+	+	-	-	-	-	-	+	+	+	-	-	+	-	+	-	-	-	-	-
LaCOG01504	peptidoglycan hydrolase (putative), surface antigen	cell-wall turnover	Secreted	9	+	-	-	-	-	+	+	-	+	-	-	-	-	+	+	+	-	-	+	-	-	-	-	-	-	+
LaCOG90015	Cell wall-associated hydrolase, NLP/P60 protein gamma-D-glutamate-meso-diaminopimelate muropeptidase	cell-wall turnover	Secreted	11	-	-	+	+	+	-	-	-	-	-	+	+	+	-	-	-	+	-	-	+	-	+	-	+	+	-
LaCOG00646	cell wall-associated hydrolase, extracellular protein gamma-D-glutamate-meso-diaminopimelate muropeptidase (putative)	cell-wall turnover	Secreted	18	-	+	+	+	-	-	+	-	+	+	+	+	+	+	+	+	+	-	+	-	+	-	+	+	+	-
LaCOG00342	lipase/Acylhydrolase with GDSL-like motif, lysophospholipase L1 related esterase	enzyme	N-terminally anchored	19	+	-	+	+	+	+	+	+	+	-	-	+	+	+	+	+	+	+	+	+	-	+	-	+	-	-
LaCOG00073	hydrolase of the alpha/beta superfamily,	enzyme	N-terminally anchored	23	-	+	+	+	+	-	+	+	+	+	+	+	+	+	+	+	+	+	+	+	+	+	+	+	+	-
LaCOG01138	cell surface hydrolase, alpha/beta hydrolase superfamily protein	enzyme	N-terminally anchored	24	+	+	+	+	+	+	+	-	+	+	+	+	+	+	-	+	+	+	+	+	+	+	+	+	+	+
LaCOG01137	cell surface hydrolase, DUF915 hydrolase family protein	enzyme	variable	24	+	+	+	+	+	+	+	+	+	+	+	+	+	+	+	+	+	+	+	+	+	-	+	+	+	-
LaCOG01272	membrane-associated HD superfamily hydrolase,	enzyme	N-terminally anchored, C-terminus inside	25	+	+	+	+	+	+	+	+	+	+	+	+	+	+	+	+	+	+	+	+	+	-	+	+	+	+

## Sheet: S3 Binding proteins
LaCOG	Product	Function category	SCL	#Occurance	Streptococcus_thermophilus_LMG_18311	Lactobacillus_helveticus_DPC_4571	Lactobacillus_fermentum_IFO_3956	Lactobacillus_plantarum_WCFS1	Pediococcus_pentosaceus_ATCC_25745	Streptococcus_thermophilus_CNRZ1066	Lactobacillus_casei_BL23	Enterococcus_faecalis_V583	Lactobacillus_sakei_23K	Lactobacillus_johnsonii_NCC_533	Lactobacillus_delbrueckii_bulgaricus_ATCC_BAA-365	Lactobacillus_reuteri_F275_JGI	Lactobacillus_reuteri_F275_Kitasato	Lactococcus_lactis_cremoris_SK11	Lactococcus_lactis_lactis_IL1403	Lactobacillus_casei_ATCC_334	Leuconostoc_mesenteroides_ATCC_8293	Leuconostoc_citreum_KM20	Lactococcus_lactis_cremoris_MG1363	Lactobacillus_salivarius_UCC118	Lactobacillus_acidophilus_NCFM	Oenococcus_oeni_PSU-1	Lactobacillus_gasseri_ATCC_33323	Lactobacillus_brevis_ATCC_367	Lactobacillus_delbrueckii_bulgaricus_ATCC11842	Streptococcus_thermophilus_LMD-9
LaCOG99352	surface exclusion protein , surface protein PrgA	binding proteins	Secreted LPxTG Cell-wall anchored	1	-	-	-	-	-	-	-	+	-	-	-	-	-	-	-	-	-	-	-	-	-	-	-	-	-	-
LaCOG99353	glucan-binding protein, aggregation substance PrgB	binding proteins	Secreted LPxTG Cell-wall anchored	1	-	-	-	-	-	-	-	+	-	-	-	-	-	-	-	-	-	-	-	-	-	-	-	-	-	-
LaCOG99354	cell wall surface anchor family protein, surface protein PrgC	binding proteins	Secreted LPxTG Cell-wall anchored	1	-	-	-	-	-	-	-	+	-	-	-	-	-	-	-	-	-	-	-	-	-	-	-	-	-	-
LaCOG02876	extracellular protein DC-SIGN ligand,	binding proteins	Secreted C-terminally anchored	2	-	-	-	+	-	-	-	-	-	-	-	-	-	-	-	-	-	-	-	-	-	-	-	+	-	-
LaCOG99129	fibronectin domain-containing protein,	binding proteins	N-terminally anchored	2	-	+	-	-	-	-	-	-	-	-	-	-	-	-	-	-	-	-	-	-	+	-	-	-	-	-
LaCOG99303	hypothetical protein	binding proteins	Secreted LPxTG Cell-wall anchored	2	-	-	-	-	-	-	-	-	-	+	-	-	-	-	-	-	-	-	-	-	+	-	-	-	-	-
LaCOG03359	hypothetical protein	binding proteins	Secreted LPxTG Cell-wall anchored	2	-	-	-	+	-	-	-	-	-	-	-	-	-	-	-	+	-	-	-	-	-	-	-	-	-	-
LaCOG99330	hypothetical protein	binding proteins	N-terminally anchored	2	-	-	-	-	-	-	+	-	-	-	-	-	-	-	-	+	-	-	-	-	-	-	-	-	-	-
LaCOG90010	mucus-binding protein,	binding proteins	Secreted	2	-	-	-	-	-	-	-	-	-	-	+	-	-	-	-	-	-	-	-	-	-	-	-	-	+	-
LaCOG02280	mucus-binding protein (putative), adhesion exoprotein	binding proteins	Secreted LPxTG Cell-wall anchored	3	-	-	-	-	-	-	-	-	-	+	-	-	-	-	-	-	-	-	-	-	+	-	+	-	-	-
LaCOG99309	mucus-binding protein,	binding proteins	N-terminally anchored	3	-	-	-	-	-	-	-	-	-	-	-	+	+	-	-	-	-	-	-	-	+	-	-	-	-	-
LaCOG01741	mucus-binding protein (putative), cell surface protein precursor	binding proteins	Secreted LPxTG Cell-wall anchored	4	-	-	-	+	+	-	-	-	-	-	-	-	-	-	-	-	-	-	-	-	+	-	-	+	-	-
LaCOG90005	agregation promoting protein, Aggregation promoting factor	binding proteins	Secreted	6	-	+	-	-	-	-	-	-	-	+	+	-	-	-	-	-	-	-	-	-	+	-	+	-	+	-
LaCOG01300	chitin binding protein,	binding proteins	Secreted	6	-	-	-	+	-	-	-	+	+	-	-	-	-	+	+	-	-	-	+	-	-	-	-	-	-	-
LaCOG01366	adherence protein (putative), von Willebrand factor (vWF) domain containing protein	binding proteins	Secreted LPxTG Cell-wall anchored	6	-	-	-	-	-	-	+	+	-	-	-	-	-	-	+	+	+	-	+	-	-	-	-	-	-	-
LaCOG03211	mucus-binding protein (putative),	binding proteins	Secreted LPxTG Cell-wall anchored	7	-	-	-	-	+	-	+	-	-	+	-	-	-	-	-	+	-	-	-	+	+	-	+	-	-	-
LaCOG00885	mucus-binding protein (putative), cell surface protein precursor	binding proteins	Secreted LPxTG Cell-wall anchored	7	-	-	-	+	-	-	+	-	-	-	-	-	-	-	+	+	-	-	-	+	-	+	-	+	-	-
LaCOG00092	collagen-binding protein, cell-surface protein	binding proteins	Secreted, LPxTG Cell-wall anchored	11	-	-	-	+	+	-	+	+	+	-	-	-	-	+	+	+	-	-	+	-	-	+	-	+	-	-
LaCOG01470	mucus-binding protein (putative), adhesion exoprotein	binding proteins	Secreted LPxTG Cell-wall anchored	13	-	+	+	+	+	-	-	-	-	+	-	-	+	-	+	-	-	+	+	-	+	-	+	+	-	+
